# Supplementary material for: Multi‐ancestry genome‐wide association study of asthma exacerbations
Source: Pediatr Allergy Immunol. 2022 Jun 8;33(6):e13802. doi: 10.1111/pai.13802 (PMC9671132; doi:10.1111/pai.13802)
Supplement: Supplementary file 1 — Table S1‐16 [file PAI-33-0-s001.xls]

## Sheet: S1
Table S1. Characteristics of the studies included in the discovery phase of the meta-GWAS.
	European/European-descent studies (EUR)									Singapore Chinese (EAS)	Hispanics/Latino (LAT)	African-Americans (AA)
Characteristics	COMPASS	ALSPAC	PACMAN	PAGES	goSHARE	PASS	UBIOPRED	SLOVENIA	BREATHE	SCSGES	GALA II	SAGE
Sample size	1374	969	787	503	467	402	187	182	118	1250	2181	972
Gender, n (% male)	615 (44.8)	515 (53.1)	486 (61.8)	288 (57.3)	114 (24.4)	221 (55.0)	107 (57.2)	104 (57.1)	75 (63.6)	700 (56.0)	1,196 (54.8)	495 (50.9)
Mean age (SD)	39.2 (16.7)	13.9 (0.5)	8.7 (2.3)	10.4 (3.5)	11.3 (5.8)	12.0 (2.0)	7.5 (4.9)	10.8 (3.4)	10.6 (3.6)	20.60 (4.73)	12.7 (3.3)	13.9 (3.6)
Recruitment country	South Africa, Argentina, Bulgaria, Czech republic, Hungary, Poland, and UK	UK	The Netherlands	UK	Scotland	UK	Europe (multicenter)	Slovenia	UK	Singapur	USA	USA
Period of time (months)	12	12-24	12	6	12	6	12	12	6	12	12	12
Asthma exacerbations, n (%)	162 (11.8)	104 (10.7)	72 (9.1)	163 (32.4)	63 (13.5)	207 (51.5)	122 (65.2)	62 (34.1)	52 (44.1)	43 (3.4)	1,283 (58.8)	448 (46.1)
ER visits	NA†	NA	39 (5.0)	NA	0	NA	72 (38.5)	51 (28.0)	NA	43 (3.4)	1,092 (50.1)	231 (23.8)
OCS use	NA†	NA	44 (5.6)	152 (30.2)	63 (13.5)	207 (51.5)	109 (58.3)	23 (12.6)	51 (43.2)	NA	712 (32.6)	337 (34.7)
Hospitalizations	NA†	15 (1.5)	NA	57 (11.3)	1 (0.2)	NA	67 (35.8)	18 (9.9)	20 (16.9)	13 (1.0)	192 (8.8)	88 (9.1)
School abscenses	NA	104 (10.7)	NA	NA	NA	NA	NA	NA	NA	NA	NA	NA
Asthma step treatment, n (%)‡	NA	NA	752 (95.6)	411 (81.7)	465 (99.6)	390 (97.0)	120 (64.2)	NA	108 (91.5)	NA	2171 (99.5)	970 (99.8)
No medication	NA	NA	24	3	0	0	0	NA	3	NA	281	82
Step 1	452 (32.9)	NA	73	31	0	1	0	NA	12	NA	690	235
Step 2	463 (33.7)	NA	476	139	454	30	20 (16.7)	NA	43	NA	650	413
Step 3	459 (33.4)	NA	139	107	10	129	23 (19.1)	NA	22	NA	410	185
Step 4	NA	NA	40	131	1	230	77 (64.2)	NA	28	NA	140	55
BMI category, n (%)	NA	823 (89.4)	505 (64.2)	275 (54.7)	NA	378 (94.0)	165 (88.2)	NA	77 (65.3)	1109 (88.7)	2112 (96.8)	950 (97.7)
Underweight	17 (1.2)	31 (3.8)	46	3	NA	15	4 (2.4)	NA	2	56	81	9
Normal	627 (45.7)	620 (75.3)	354	167	NA	237	116 (70.3)	NA	53	887	903	427
Overweight	435 (31.6)	105 (12.8)	62	53	NA	65	21 (12.7)	NA	12	110	759	192
Obese	295 (21.5)	67 (8.1)	43	52	NA	61	24 (14.6)	NA	10	56	369	322
Genotyping platform	Illumina HumanOmniExpress-12v1_C	Illumina HumanHap 550 quad	Illumina, Infinium CoreExome-24 BeadChip	Axiom Precision Medicine Research Array	Axiom Precision Medicine Research Array	Illumina Omni Express 8v1	Affymetrix Axiom® UK Biobank	Illumina Global Screening Array-24 v1.0 BeadChip (Illumina)	Axiom Precision Medicine Research Array	Infinium OmniZhongHua-8 v1.3 BeadChip platform Illumina HumanHap 550 k BeadChip version 3 InfiniumOmni2-5Exome Infinium Global Screening Array	Affymetrix, Axiom™ LAT1/LAT HLA plus array, World Array 4	Affymetrix, Axiom™ LAT1/LAT HLA plus array, World Array 4
Imputation details
Imputation reference panel and assembly version	HRC.r1.1.2016 b37	KGP (v1, Phase 3, Dec 2013 Release)	HRC.r1.1.2016 b37	HRC.r1.1.2016 b37	HRC.r1.1.2016 b37	HRC.r1.1.2016 b37	HRC.r1.1.2016 b37	HRC.r1.1.2016 b37	HRC.r1.1.2016 b37	KGP, CHB population; GrCH37	HRC.r1.1.2016 b37	HRC.r1.1.2016 b37
Imputation quality metric	Minimac3 Rsq	Rsq INFO	Minimac3 Rsq	Minimac3 Rsq	Minimac3 Rsq	Minimac3 Rsq	Minimac3 Rsq	Minimac3 Rsq	Minimac3 Rsq	Impute Info_score	Minimac3 Rsq	Minimac3 Rsq
Threshold of imputation quality metric	0.3	0.8	0.3	0.3	0.3	0.3	0.3	0.3	0.3	0.4	0.3	0.3
Data analysis
Nº of PC included as covariates	PC1-PC9	PC1-PC2	PC1-PC4	PC1	PC1-PC10	PC1-PC2	PC1-PC3	PC1-PC2	PC1-PC3	NS	PC1-PC2	PC1-PC2
Software	PLINK v2.0	PLINK v2.0	EPACTS v3.2.6	EPACTS v3.2.6	EPACTS v3.2.6	EPACTS v3.2.6	PLINK v2.0	EPACTS v3.2.6	EPACTS v3.2.6	EPACTS v3.2.6	EPACTS v3.2.6	EPACTS v3.2.6
Analysis options (test used)	glm	glm	b.wald	b.wald	b.wald	b.wald	glm	b.wald	b.wald	b.wald	b.wald	b.wald
Abbreviations: ER visits: Emergency room/asthma acute care visits; KGP: 1000 Genomes Project; NA: Not available; NS: Non-significant; OCS: Oral corticosteroids; PC: Principal component; SD: Standard deviation; UK: United Kingdom; USA: United States of America. †ER visits/OCS/Hospitalizations were considered as a single variable in the recruitment of patients. ‡Adapted from British Thoracic Socety…

## Sheet: S2
Table S2. Characteristics of the studies included in the replication phase of the meta-GWAS not described in previous published studies.
EUR	Europeans											Latinos		Asians
Characteristics	ALLIANCE	BAMSE1	BAMSE2	BREATHE	GEMAS	followMAGICS	MEGA	Rotterdam Study 1	Rotterdam Study 2	Rotterdam Study 3	United Kindom Biobank	HPR	SCAALA	COMPASS PHI
Sample size	387	174	247	188	282	296	138	224	150	224	34167	554	256	201
Gender, n (% male)	210 (54.3)	110 (63.2)	116 (47.0)	111 (59.0)	109 (38.7)	194 (65.5)	40 (29.0)	63 (28.1)	49 (32.7)	70 (31.2)	14536 (42.5)	300 (54.2)	139 (54.3)	67 (33.3)
Mean age (SD)	33.3 (22.9)	8.1 (0.5)	8.2 (0.4)	10.4 (3.5)	39.2 (21.3)	17.4 (3.0)	47.9 (14.0)	73.3 (8.5)	67.3 (8.2)	58.2 (7.0)	55.7 (8.2)	10.0 (2.7)	7.2 (1.9)	39.2 (17.7)
Recruitment country	Germany	Sweden	Sweden	United Kingdom	Spain	Germany/Austria	Spain	The Netherlands	The Netherlands	The Netherlands	United Kingdom	Puerto Rico	Brazil	Phillipines
Period of time (months)	12	12	12	6	12	12	12	12	12	12	Ever	12	12	12
Asthma exacerbations, n (%)	137 (35.4)	48 (27.6)	44 (17.8)	95 (50.5)	151 (53.5)	117 (39.5)	48 (34.8)	146 (65.2)	85 (56.7)	99 (44.2)	1,658 (4.8)	236 (42.6)	139 (54.3)	27 (13.4)†
ER visits	88 (22.7)	12 (6.9)	17 (6.9)	NA	125 (44.3)	11 (3.7)	47 (34.1)	146 (65.2)	85 (56.7)	99 (44.2)	NA	125 (22.6)	63 (24.6)	NA
OCS use	85 (22.0)	NA	NA	88 (46.8)	115 (40.8)	NA	21 (15.2)	NA	NA	NA	NA	187 (33.8)	NA	NA
Hospitalizations	47 (12.1)	1 (0.6)	2 (0.81)	84 (44.7)	26 (9.2)	5 (1.7)	14 (10.1)	NA	NA	NA	1,658 (4.8)	87 (15.7)	139 (54.3)	NA
General practitioner visits	NA	NA	NA	NA	NA	106 (35.8)	NA	NA	NA	NA	NA	NA	NA	NA
Specialist visits	NA	NA	NA	NA	NA	46 (15.5)	NA	NA	NA	NA	NA	NA	NA	NA
School absences	NA	43 (24.7)	39 (15.8)	84 (44.7)	NA	73 (24.7)	NA	NA	NA	NA	NA	NA	NA	NA
Genotyping platform	Infinium Global Screening Array-24 v1.0 +MD BeadChip	Illumina 610 quad	Ilumina Infinium Global Screening Array-24	Illumina Infinium CoreExome-24 BeadChip	Global Screening Array v3.0 (Illumina)	Illumina Sentrix HumanHap300 BeadChip	Global Screening Array v3.0 (Illumina)	Infinium II HumanHap550(-Duo)/610-Quad Genotyping BeadChip (Illumina)	Infinium II HumanHap550(-Duo) (Illumina)	610-Quad Genotyping BeadChip (Illumina)	Applied Biosystems UKB Axiom	Illumina 2.5M	Illumina Human Omni 2.5-8v1	Illumina HumanOmniExpress-12v1_C
Imputation details
Imputation reference panel and assembly version	HRC.r1.1.2016 b37	HRC.r1.1.2016 b37	HRC.r1.1.2016 b37	HRC.r1.1.2016 b37	HRC.r1.1.2016 b37	HRC.r1.1.2016 b37	HRC.r1.1.2016 b37	HRC.r1.1.2016 b37	HRC.r1.1.2016 b37	HRC.r1.1.2016 b37	UK10K and 1000 Genomes phase 3	HRC.r1.1.2016 b37	NA	HRC.r1.1.2016 b37
Imputation quality metric	Minimac4 Rsq	Minimac3 Rsq	Minimac3 Rsq	Minimac3 Rsq	Minimac4 Rsq	Minimac3 Rsq	Minimac4 Rsq	Rsq/Call rate	Rsq/Call rate	Rsq/Call rate	Info	Minimac3 Rsq	NA	Minimac3 Rsq
Threshold of imputation quality metric	0.3	0.3	0.3	0.3	0.3	0.3	0.3	0.3/0.9	0.3/0.9	0.3/0.9	0.3	0.3	NA	0.3
Data analysis
Nº of PC included as covariates	PC1	PC1	PC1	PC1-PC6	PC1-PC2	NS	PC1-PC2	NS	NS	NS	PC1-PC5	PC1-PC2	PC1-PC2	PC1-PC9
Software	PLINK v2.0	EPACTS v3.2.6	EPACTS v3.2.6	PLINK v2.0	PLINK v2.0	PLINK v2.0	PLINK v2.0	rvtest	rvtest	rvtest	PLINK v1.9	PLINK v1.9	PLINK v1.9	PLINK v2.0
Analysis options (test used)	glm no-firth	b.wald	b.wald	glm	glm	glm	glm	MetaScore	MetaScore	MetaScore	glm	glm	glm	glm
†ER visits/OCS/Hospitalizations were considered as a single variable in the recruitment of patients. Abbreviations: ER visits: Emergency room/asthma acute care visits; NA: Not available/Not performed; NS: Not significant; OCS: Oral corticosteroids; PC: Principal component; SD: Standard deviation.

## Sheet: S3
Table S3. Association results for suggestively associated variants identified in the discovery phase of the multi-ethnic meta-analysis of GWAS of asthma exacerbations.
	Meta-analysis			AFR		AS		EUR		HIS
SNP identifier†	OR (95% CI)	P	Cochran's Q P	OR (95% CI)	P	OR (95% CI)	P	OR (95% CI)	P	OR (95% CI)	P
5:22659406:T:C	1.37 (1.23–1.54)	1.95177e-08	0.581708	1.32 (1.06–1.64)	0.0133	1.40 (0.78–2.50)	0.2599	1.59 (1.26–2.01)	0.000108963	1.31 (1.12–1.54)	0.0008528
5:22659531:A:G	1.37 (1.23–1.53)	2.31573e-08	0.58163	1.32 (1.06–1.64)	0.0133	1.35 (0.74–2.45)	0.3325	1.59 (1.26–2.01)	0.000109053	1.31 (1.12–1.54)	0.0008528
5:22665052:G:T	1.37 (1.22–1.53)	3.16664e-08	0.539647	1.31 (1.05–1.63)	0.01503	1.40 (0.78–2.51)	0.2536	1.59 (1.26–2.02)	0.000101205	1.30 (1.11–1.53)	0.00124
9:93255874:C:A	0.81 (0.75–0.88)	6.34794e-08	0.227306	0.87 (0.72–1.05)	0.1391	0.59 (0.38–0.93)	0.02287	0.77 (0.69–0.86)	3.19493e-06	0.87 (0.76–0.99)	0.03332
5:22687671:C:T	1.37 (1.22–1.54)	8.12143e-08	0.488369	1.39 (1.09–1.79)	0.009239	1.15 (0.64–2.06)	0.6489	1.59 (1.25–2.01)	0.000118524	1.29 (1.10–1.52)	0.002167
5:22666624:C:T	1.37 (1.22–1.54)	8.30971e-08	0.557741	1.37 (1.06–1.76)	0.01431	1.16 (0.64–2.08)	0.6223	1.58 (1.25–2.00)	0.000147984	1.30 (1.11–1.53)	0.001429
5:22689393:C:A	1.37 (1.22–1.53)	1.20709e-07	0.490733	1.37 (1.06–1.76)	0.01436	1.12 (0.63–2.00)	0.7034	1.58 (1.25–2.00)	0.000128824	1.29 (1.10–1.52)	0.001907
5:22690153:C:T	1.37 (1.22–1.53)	1.20709e-07	0.490733	1.37 (1.06–1.76)	0.01436	1.12 (0.63–2.00)	0.7034	1.58 (1.25–2.00)	0.000128824	1.29 (1.10–1.52)	0.001907
9:93257245:A:G	0.81 (0.75–0.88)	1.24345e-07	0.575181	0.86 (0.72–1.04)	0.1189	NA	NA	0.78 (0.69–0.87)	1.07393e-05	0.83 (0.73–0.95)	0.007097
16:5521176:C:T	1.27 (1.16–1.39)	1.31166e-07	0.206174	1.47 (1.22–1.78)	5.42e-05	NA	NA	1.24 (1.08–1.43)	0.00247353	1.19 (1.03–1.38)	0.01842
16:5521376:G:A	0.78 (0.71–0.86)	1.68041e-07	0.222322	0.67 (0.55–0.82)	8.464e-05	NA	NA	0.79 (0.69–0.92)	0.00188477	0.83 (0.71–0.97)	0.0218
5:22676857:T:A	1.36 (1.21–1.52)	1.8241e-07	0.488595	1.38 (1.08–1.77)	0.01056	1.15 (0.64–2.06)	0.6489	1.57 (1.24–1.99)	0.000161539	1.28 (1.08–1.50)	0.003246
5:22673824:A:G	1.36 (1.21–1.52)	1.85267e-07	0.513965	1.37 (1.07–1.75)	0.01251	1.15 (0.64–2.06)	0.6489	1.57 (1.24–1.99)	0.0001762	1.28 (1.09–1.50)	0.002762
5:22674110:G:A	1.36 (1.21–1.52)	1.85267e-07	0.513965	1.37 (1.07–1.75)	0.01251	1.15 (0.64–2.06)	0.6489	1.57 (1.24–1.99)	0.0001762	1.28 (1.09–1.50)	0.002762
5:22673634:T:G	1.36 (1.21–1.52)	1.86022e-07	0.514668	1.37 (1.07–1.75)	0.01251	1.15 (0.64–2.06)	0.6489	1.57 (1.24–1.99)	0.00017728	1.28 (1.09–1.50)	0.002762
5:22669080:A:G	1.36 (1.21–1.52)	1.93667e-07	0.550054	1.37 (1.07–1.74)	0.01244	1.17 (0.65–2.10)	0.6007	1.56 (1.23–1.98)	0.000210902	1.28 (1.09–1.50)	0.002762
5:22669295:G:A	1.36 (1.21–1.52)	2.01702e-07	0.542433	1.37 (1.07–1.74)	0.01244	1.16 (0.64–2.08)	0.6279	1.56 (1.23–1.98)	0.000211075	1.28 (1.09–1.50)	0.002762
5:22674803:G:A	1.36 (1.21–1.52)	2.05e-07	0.509502	1.37 (1.07–1.75)	0.01302	1.15 (0.64–2.06)	0.6489	1.57 (1.24–1.99)	0.00017616	1.28 (1.09–1.50)	0.002933
5:22674860:G:T	1.36 (1.21–1.52)	2.05604e-07	0.50992	1.37 (1.07–1.75)	0.01302	1.15 (0.64–2.06)	0.6489	1.57 (1.24–1.99)	0.000176908	1.28 (1.09–1.50)	0.002933
5:22669774:A:G	1.36 (1.21–1.52)	2.06991e-07	0.542334	1.36 (1.07–1.74)	0.01283	1.16 (0.64–2.08)	0.6285	1.56 (1.23–1.98)	0.000210902	1.28 (1.09–1.50)	0.002762
5:22677974:G:A	1.36 (1.21–1.53)	2.16723e-07	0.3354	1.38 (1.08–1.77)	0.01085	NA	NA	1.57 (1.24–1.99)	0.000161576	1.27 (1.08–1.49)	0.003878
5:22677461:C:T	1.36 (1.21–1.53)	2.47059e-07	0.341064	1.36 (1.07–1.74)	0.01319	NA	NA	1.57 (1.24–1.99)	0.000162707	1.27 (1.08–1.49)	0.003715
1:26690383:C:G	1.24 (1.14–1.34)	2.8473e-07	0.900973	1.25 (1.00–1.57)	0.0538	1.26 (0.78–2.06)	0.3432	1.27 (1.13–1.42)	4.25612e-05	1.18 (1.03–1.36)	0.01832
9:93256092:T:C	0.82 (0.76–0.89)	7.11196e-07	0.427891	0.86 (0.71–1.05)	0.129	0.57 (0.34–0.96)	0.03309	0.79 (0.71–0.89)	7.44911e-05	0.86 (0.75–0.98)	0.0282
9:93227637:G:T	0.83 (0.77–0.89)	8.76444e-07	0.331437	0.87 (0.72–1.04)	0.1214	0.60 (0.38–0.97)	0.03669	0.79 (0.71–0.88)	3.31655e-05	0.88 (0.77–1.00)	0.0574
1:26689659:G:A	1.23 (1.13–1.33)	1.02533e-06	0.781916	1.25 (0.98–1.59)	0.07808	1.27 (0.79–2.04)	0.3297	1.27 (1.13–1.42)	4.04758e-05	1.15 (1.00–1.33)	0.04398
1:26691174:C:A	1.22 (1.13–1.33)	1.15137e-06	0.744425	1.22 (0.96–1.53)	0.1007	1.27 (0.79–2.04)	0.3253	1.27 (1.14–1.42)	3.08374e-05	1.15 (1.00–1.32)	0.04921
5:22663254:A:C	1.30 (1.17–1.45)	1.26364e-06	0.284269	1.16 (0.95–1.42)	0.1403	1.40 (0.78–2.51)	0.2536	1.57 (1.24–1.98)	0.00016183	1.28 (1.09–1.49)	0.001977
5:22688178:G:C	1.31 (1.17–1.46)	1.45938e-06	0.286617	1.21 (0.99–1.49)	0.06759	1.12 (0.63–2.00)	0.7034	1.60 (1.26–2.02)	9.496e-05	1.26 (1.08–1.47)	0.004068
1:26684088:T:C	1.22 (1.13–1.33)	1.5569e-06	0.687823	1.28 (0.99–1.66)	0.05931	1.26 (0.79–2.03)	0.3342	1.27 (1.13–1.42)	4.46041e-05	1.14 (0.99–1.31)	0.06521
5:22664375:G:T	1.30 (1.17–1.44)	1.73438e-06	0.278155	1.16 (0.95–1.42)	0.1403	1.40 (0.78–2.51)	0.2536	1.57 (1.24–1.98)	0.0001623	1.27 (1.09–1.48)	0.002674
1:26687561:C:A	1.22 (1.12–1.32)	1.77219e-06	0.754743	1.22 (0.97–1.54)	0.09491	1.27 (0.79–2.04)	0.3298	1.27 (1.13–1.42)	4.64757e-05	1.15 (1.00–1.32)	0.05462
13:66393885:A:G	1.99 (1.50–2.65)	2.00615e-06	0.352183	2.16 (1.55–3.00)	4.831e-06	NA	NA	NA	NA	1.58 (0.90–2.78)	0.1103
9:93260051:T:C	0.83 (0.77–0.90)	2.10797e-06	0.299521	0.85 (0.71–1.03)	0.08988	0.56 (0.36–0.87)	0.009128	0.83 (0.74–0.92)	0.000574068	0.87 (0.76–0.99)	0.03143
9:93256679:G:A	0.83 (0.77–0.90)	2.31589e-06	0.295997	0.85 (0.71–1.03)	0.09918	0.56 (0.36–0.86)	0.009061	0.83 (0.74–0.92)	0.000576038	0.87 (0.76–0.99)	0.03147
1:26684821:A:T	1.21 (1.12–1.32)	3.15822e-06	0.706272	1.22 (0.95–1.56)	0.1185	1.27 (0.79–2.04)	0.3298	1.26 (1.13–1.42)	4.89538e-05	1.14 (0.99–1.31)	0.07185
9:93256282:C:T	0.84 (0.77–0.90)	3.25352e-06	0.258184	0.86 (0.70–1.05)	0.1448	0.55 (0.36–0.85)	0.007044	0.83 (0.74–0.92)	0.000553898	0.87 (0.77–0.99)	0.03638
19:626902:T:C	0.43 (0.16–1.18)	3.51953e-06	0.00317196	0.71 (0.47–1.06)	0.0975	NA	NA	NA	NA	0.26 (0.15–0.44)	8.839e-07
5:22666658:C:G	1.33 (1.18–1.50)	3.55421e-06	0.814213	1.36 (1.05–1.75)	0.01962	1.16 (0.64–2.08)	0.6223	1.47 (1.13–1.91)	0.00464804	1.28 (1.09–1.51)	0.003118
9:93602967:A:G	0.68 (0.58–0.80)	3.60055e-06	0.642568	0.64 (0.43–0.95)	0.02667	NA	NA	0.64 (0.50–0.81)	0.000255099	0.75 (0.57–0.99)	0.04385
9:93236549:T:G	0.83 (0.77–0.90)	3.70498e-06	0.164698	0.94 (0.78–1.14)	0.5477	0.57 (0.35–0.92)	0.02121	0.79 (0.71–0.89)	5.45043e-05	0.86 (0.76–0.99)	0.03283
6:89950408:G:A	1.68 (1.04–2.73)	3.77612e-06	0.000147334	2.80 (1.67–4.68)	8.909e-05	2.10 (0.75–5.90)	0.1576	1.02 (0.85–1.22)	0.852986	1.72 (1.30–2.29)	0.0001648
9:93246553:A:G	0.84 (0.77–0.90)	3.92327e-06	0.264051	0.87 (0.71–1.07)	0.1785	0.55 (0.36–0.85)	0.006895	0.83 (0.74–0.92)	0.000740015	0.87 (0.76–0.99)	0.02881
5:168530764:T:C	0.81 (0.73–0.88)	4.04625e-06	0.612366	0.85 (0.68–1.07)	0.1656	NA	NA	0.77 (0.68–0.88)	6.57693e-05	0.84 (0.71–0.99)	0.03663
9:22133716:T:C	1.26 (1.14–1.39)	4.18335e-06	0.225157	1.57 (1.14–2.16)	0.005914	1.87 (1.09–3.21)	0.0224	1.21 (1.06–1.38)	0.00404523	1.22 (1.01–1.46)	0.03422
9:93236506:G:C	0.83 (0.77–0.90)	4.19674e-06	0.149211	0.95 (0.78–1.14)	0.5709	0.56 (0.35–0.91)	0.01939	0.79 (0.71–0.89)	5.51427e-05	0.87 (0.76–0.99)	0.03482
1:26683770:G:A	1.20 (1.11–1.30)	4.21918e-06	0.629873	1.20 (0.98–1.48)	0.07848	1.27 (0.79–2.05)	0.3215	1.26 (1.13–1.41)	6.01848e-05	1.12 (0.98–1.29)	0.09915
8:119930127:G:A	2.32 (1.62–3.33)	4.28857e-06	0.774011	2.24 (1.45–3.46)	0.0002654	NA	NA	NA	NA	2.51 (1.32–4.77)	0.004893
16:5520077:G:A	0.82 (0.75–0.89)	4.38423e-06	0.239136	0.71 (0.59–0.85)	0.0002631	NA	NA	0.86 (0.75–0.98)	0.0288671	0.84 (0.73–0.97)	0.0155
2:144111179:C:T	2.37 (1.64–3.44)	4.73485e-06	0.729381	2.27 (1.45–3.55)	0.0003308	NA	NA	NA	NA	2.61 (1.35–5.05)	0.004246
9:93380772:A:G	0.82 (0.76–0.90)	4.88151e-06	0.378781	0.83 (0.69–1.00)	0.04483	0.61 (0.39–0.95)	0.02744	0.80 (0.70–0.91)	0.000479418	0.89 (0.77–1.02)	0.08938
20:33452040:T:C	1.64 (1.10–2.43)	5.00204e-06	0.00688464	2.14 (1.41–3.25)	0.000348	2.59 (1.50–4.47)	0.0006709	1.01 (0.72–1.40)	0.27382	1.49 (1.08–2.06)	0.01635
9:93381845:G:A	0.83 (0.76–0.90)	5.15616e-06	0.381699	0.83 (0.69–1.00)	0.04483	0.61 (0.39–0.95)	0.02744	0.80 (0.70–0.91)	0.00051247	0.89 (0.77–1.02)	0.08938
20:33482372:G:A	1.65 (1.09–2.48)	5.21862e-06	0.00123302	2.14 (1.41–3.24)	0.0003631	2.67 (1.54–4.64)	0.0004732	1.04 (0.83–1.31)	0.730597	1.49 (1.08–2.06)	0.01635
12:109174820:A:G	1.62 (1.32–2.00)	5.27517e-06	0.842426	1.65 (1.28–2.12)	0.0001085	NA	NA	NA	NA	1.58 (1.09–2.28)	0.01623
12:4672857:G:C	1.21 (1.12–1.32)	5.36626e-06	0.707912	1.25 (1.04–1.50)	0.01921	NA	NA	1.24 (1.10–1.40)	0.000509101	1.15 (1.00–1.33)	0.05037
9:93231683:G:C	0.84 (0.77–0.90)	5.43026e-06	0.167744	0.94 (0.78–1.13)	0.5021	0.56 (0.35–0.91)	0.01866	0.80 (0.71–0.89)	7.70649e-05	0.87 (0.76–1.00)	0.04233
18:8360362:G:A	0.82 (0.75–0.89)	5.52492e-06	0.34032	0.82 (0.67–0.99)	0.03818	0.88 (0.36–2.18)	0.7792	0.89 (0.78–1.00)	0.0575635	0.74 (0.64–0.86)	6.288e-05
20:33515788:A:T	1.64 (1.09–2.45)	5.71891e-06	0.00156059	2.17 (1.43–3.30)	0.0002573	2.52 (1.47–4.35)	0.000839	1.04 (0.83–1.31)	0.71683	1.49 (1.08–2.06)	0.01635
1:171434331:T:G	1.27 (1.15–1.41)	5.73029e-06	0.743831	1.28 (1.00–1.64)	0.04715	NA	NA	1.23 (1.06–1.42)	0.0063754	1.34 (1.12–1.62)	0.00176
12:108653888:A:G	0.39 (0.26–0.59)	5.82518e-06	0.993453	0.39 (0.23–0.68)	0.0007513	NA	NA	NA	NA	0.39 (0.21–0.72)	0.002436
18:8364742:G:C	0.81 (0.73–0.88)	5.90959e-06	0.142557	0.91 (0.72–1.14)	0.4005	1.33 (0.53–3.34)	0.5384	0.85 (0.74–0.97)	0.0197654	0.71 (0.61–0.83)	1.04e-05
4:40316615:A:G	0.82 (0.75–0.89)	5.95831e-06	0.808295	0.82 (0.66–1.02)	0.08085	NA	NA	0.84 (0.74–0.95)	0.00442863	0.79 (0.68–0.92)	0.001764
16:87162141:G:C	2.05 (1.50–2.79)	5.9828e-06	0.319886	NA	NA	NA	NA	1.91 (1.36–2.68)	0.000194549	2.91 (1.36–6.22)	0.005832
20:33465370:C:T	1.64 (1.09–2.46)	6.31e-06	0.00142225	2.14 (1.41–3.24)	0.0003631	2.60 (1.51–4.49)	0.0006139	1.04 (0.83–1.31)	0.739877	1.49 (1.08–2.06)	0.01635
20:33478221:A:C	1.64 (1.09–2.46)	6.31036e-06	0.00142204	2.14 (1.41–3.24)	0.0003631	2.60 (1.51–4.49)	0.0006139	1.04 (0.83–1.31)	0.739928	1.49 (1.08–2.06)	0.01635
19:21821184:A:G	0.82 (0.76–0.90)	6.32545e-06	0.84158	0.85 (0.71–1.02)	0.08919	NA	NA	0.80 (0.70–0.91)	0.000993742	0.84 (0.73–0.95)	0.008125
20:33476890:C:T	1.64 (1.09–2.46)	6.36237e-06	0.0013331	2.14 (1.41–3.24)	0.0003631	2.60 (1.51–4.50)	0.0006066	1.04 (0.83–1.30)	0.758664	1.49 (1.08–2.06)	0.01635
8:3334925:G:T	0.63 (0.51–0.77)	6.42644e-06	0.16947	0.69 (0.37–1.27)	0.2311	0.30 (0.12–0.75)	0.009573	0.35 (0.15–0.80)	0.0122322	0.68 (0.54–0.86)	0.0009255
8:3335102:A:G	0.63 (0.51–0.77)	6.42644e-06	0.16947	0.69 (0.37–1.27)	0.2311	0.30 (0.12–0.75)	0.009573	0.35 (0.15–0.80)	0.0122322	0.68 (0.54–0.86)	0.0009255
8:3335127:T:A	0.63 (0.51–0.77)	6.42644e-06	0.16947	0.69 (0.37–1.27)	0.2311	0.30 (0.12–0.75)	0.009573	0.35 (0.15–0.80)	0.0122322	0.68 (0.54–0.86)	0.0009255
20:33457367:G:A	1.63 (1.11–2.41)	6.52336e-06	0.00839332	2.10 (1.38–3.19)	0.0004891	2.59 (1.50–4.47)	0.0006709	1.01 (0.73–1.41)	0.270689	1.49 (1.08–2.06)	0.01635
6:89947851:G:T	1.65 (1.03–2.62)	7.26834e-06	0.00026133	2.63 (1.58–4.38)	0.0001979	2.10 (0.75–5.89)	0.1585	1.02 (0.85–1.21)	0.867604	1.71 (1.29–2.26)	0.0001694
9:93291833:C:T	0.84 (0.78–0.91)	7.89875e-06	0.274832	0.86 (0.70–1.05)	0.1346	0.56 (0.36–0.86)	0.008264	0.83 (0.75–0.93)	0.00115073	0.88 (0.77–1.00)	0.04382
20:33451706:G:A	1.62 (1.10–2.40)	7.95867e-06	0.0075522	2.11 (1.40–3.19)	0.0003938	2.58 (1.49–4.45)	0.0007039	1.01 (0.72–1.40)	0.273818	1.46 (1.05–2.01)	0.02289
20:33451713:C:T	1.62 (1.10–2.40)	7.95867e-06	0.0075522	2.11 (1.40–3.19)	0.0003938	2.58 (1.49–4.45)	0.0007039	1.01 (0.72–1.40)	0.273818	1.46 (1.05–2.01)	0.02289
11:80731379:T:C	1.73 (1.36–2.19)	7.96381e-06	0.471855	2.86 (1.20–6.79)	0.01751	NA	NA	1.68 (1.28–2.21)	0.000181111	1.52 (0.82–2.80)	0.1815
17:60868549:G:A	2.51 (1.67–3.75)	7.98819e-06	0.909479	NA	NA	NA	NA	2.55 (1.58–4.11)	0.00013203	2.42 (1.14–5.11)	0.02081
12:109194935:A:T	1.61 (1.31–1.99)	8.03596e-06	0.614959	1.67 (1.30–2.15)	6.162e-05	NA	NA	NA	NA	1.49 (1.01–2.18)	0.04239
4:168810542:C:G	0.84 (0.77–0.91)	8.05583e-06	0.36064	0.74 (0.61–0.90)	0.002347	NA	NA	0.85 (0.76–0.94)	0.0030159	0.88 (0.77–1.00)	0.04797
8:119922722:A:G	2.33 (1.61–3.38)	8.06231e-06	0.632797	2.20 (1.40–3.44)	0.0005868	NA	NA	NA	NA	2.67 (1.37–5.20)	0.003896
19:21813051:T:C	0.82 (0.75–0.90)	8.46453e-06	0.988955	0.82 (0.67–1.00)	0.045	NA	NA	0.82 (0.71–0.94)	0.00360934	0.83 (0.72–0.95)	0.006658
4:79572289:C:T	0.83 (0.76–0.90)	8.56414e-06	0.581102	0.75 (0.63–0.90)	0.001926	0.79 (0.36–1.75)	0.5609	0.88 (0.77–1.00)	0.04623	0.82 (0.72–0.94)	0.005127
12:10380682:A:C	1.29 (1.15–1.44)	8.65135e-06	0.446508	1.12 (0.92–1.37)	0.2635	1.33 (0.85–2.11)	0.2139	1.37 (1.10–1.69)	0.00474851	1.38 (1.15–1.66)	0.0006324
3:148562620:A:G	1.23 (1.12–1.36)	8.93603e-06	0.805445	1.21 (0.97–1.50)	0.09005	NA	NA	1.27 (1.12–1.45)	0.000347158	1.19 (1.01–1.40)	0.03412
12:108659014:T:G	0.40 (0.27–0.60)	8.99051e-06	0.855971	0.39 (0.23–0.66)	0.0005735	NA	NA	NA	NA	0.42 (0.23–0.77)	0.004971
1:101210560:C:T	0.82 (0.75–0.90)	9.05244e-06	0.482787	0.88 (0.72–1.07)	0.2076	NA	NA	0.85 (0.74–0.98)	0.0200957	0.77 (0.67–0.88)	0.0001667
8:119886195:A:C	2.39 (1.63–3.52)	9.11134e-06	0.320486	2.12 (1.34–3.34)	0.001231	NA	NA	NA	NA	3.27 (1.58–6.75)	0.001381
8:119887221:T:C	2.39 (1.63–3.52)	9.11134e-06	0.320486	2.12 (1.34–3.34)	0.001231	NA	NA	NA	NA	3.27 (1.58–6.75)	0.001381
19:21820763:C:T	0.83 (0.76–0.90)	9.13481e-06	0.867155	0.87 (0.71–1.06)	0.1608	NA	NA	0.81 (0.71–0.93)	0.00219525	0.82 (0.72–0.94)	0.003307
3:148563493:G:A	1.23 (1.12–1.36)	9.28631e-06	0.775715	1.18 (0.95–1.47)	0.1314	NA	NA	1.28 (1.12–1.46)	0.00029803	1.20 (1.02–1.41)	0.02836
12:52649269:C:T	0.70 (0.60–0.82)	9.28944e-06	0.987411	0.71 (0.53–0.96)	0.02612	NA	NA	0.69 (0.53–0.90)	0.00573388	0.70 (0.53–0.91)	0.007704
8:119858903:C:T	1.90 (1.43–2.52)	9.34186e-06	0.105704	1.66 (1.19–2.30)	0.002715	NA	NA	NA	NA	2.83 (1.62–4.95)	0.0002706
6:117204711:T:G	1.62 (1.31–2.00)	9.46491e-06	0.417735	NA	NA	NA	NA	1.72 (1.33–2.22)	4.15114e-05	1.42 (0.98–2.06)	0.06243
20:33446904:C:T	1.62 (1.09–2.41)	9.85623e-06	0.00185361	2.11 (1.40–3.19)	0.0003938	2.61 (1.51–4.51)	0.000573	1.05 (0.83–1.32)	0.688739	1.44 (1.04–1.99)	0.02708
2:150333601:A:G	1.60 (1.30–1.96)	9.92522e-06	0.645103	1.54 (1.19–1.99)	0.0009882	NA	NA	NA	NA	1.71 (1.20–2.42)	0.002882
8:119883623:T:G	2.38 (1.62–3.51)	1e-05	0.334518	2.12 (1.34–3.34)	0.001231	NA	NA	NA	NA	3.23 (1.56–6.68)	0.001561
3:148555225:A:G	1.22 (1.12–1.33)	1.00517e-05	0.78317	1.16 (0.95–1.43)	0.1544	NA	NA	1.26 (1.11–1.44)	0.000478391	1.20 (1.03–1.40)	0.01638
5:168529244:G:C	0.83 (0.76–0.90)	1.05381e-05	0.295731	0.84 (0.68–1.02)	0.08373	NA	NA	0.77 (0.68–0.87)	4.8023e-05	0.90 (0.78–1.03)	0.1266
4:79574548:C:A	0.83 (0.77–0.90)	1.06653e-05	0.529129	0.75 (0.62–0.89)	0.001333	0.79 (0.35–1.74)	0.5509	0.88 (0.78–1.00)	0.0484949	0.83 (0.72–0.95)	0.007895
12:109120345:G:T	1.39 (1.20–1.60)	1.06722e-05	0.311923	1.42 (1.15–1.77)	0.001478	0.71 (0.25–1.96)	0.5031	1.16 (0.83–1.61)	0.0832453	1.54 (1.20–1.97)	0.0006351
9:93240960:A:G	0.84 (0.78–0.91)	1.07148e-05	0.153494	0.91 (0.74–1.11)	0.3493	0.52 (0.34–0.81)	0.003524	0.84 (0.75–0.93)	0.00129732	0.86 (0.76–0.98)	0.02675
2:160872636:G:A	1.49 (1.25–1.79)	1.07441e-05	0.31041	1.56 (1.11–2.19)	0.01117	1.76 (1.09–2.82)	0.02012	1.13 (0.80–1.60)	0.481871	1.70 (1.23–2.33)	0.001121
20:33434423:C:G	1.62 (1.08–2.41)	1.12194e-05	0.00167045	2.07 (1.37–3.13)	0.0005513	2.61 (1.51–4.51)	0.000573	1.03 (0.82–1.30)	0.787844	1.47 (1.06–2.03)	0.02098
8:119888152:C:G	2.37 (1.61–3.49)	1.13206e-05	0.35573	2.12 (1.34–3.34)	0.001231	NA	NA	NA	NA	3.17 (1.53–6.56)	0.001855
8:119892158:T:G	2.37 (1.61–3.49)	1.13206e-05	0.35573	2.12 (1.34–3.34)	0.001231	NA	NA	NA	NA	3.17 (1.53–6.56)	0.001855
20:33435789:G:A	1.62 (1.09–2.40)	1.13472e-05	0.00193456	2.07 (1.37–3.13)	0.0005513	2.61 (1.51–4.51)	0.000573	1.04 (0.83–1.31)	0.730762	1.46 (1.05–2.02)	0.02236
7:12641816:A:G	1.64 (1.31–2.04)	1.1355e-05	0.647191	1.59 (1.23–2.06)	0.0004578	NA	NA	NA	NA	1.78 (1.17–2.72)	0.007299
9:93217573:C:G	0.84 (0.78–0.91)	1.13758e-05	0.146088	0.95 (0.78–1.14)	0.5561	0.56 (0.35–0.91)	0.01858	0.80 (0.72–0.89)	9.30003e-05	0.88 (0.77–1.01)	0.06194
8:33342107:T:C	1.79 (1.38–2.32)	1.15783e-05	0.849907	NA	NA	NA	NA	1.82 (1.34–2.46)	0.00012082	1.72 (1.04–2.83)	0.03414
4:79572069:G:A	0.83 (0.76–0.90)	1.18362e-05	0.64155	0.76 (0.64–0.92)	0.003794	0.79 (0.36–1.75)	0.5609	0.88 (0.78–1.00)	0.0492295	0.82 (0.71–0.94)	0.004005
12:4672394:T:G	1.20 (1.11–1.31)	1.21101e-05	0.763985	1.22 (1.02–1.47)	0.03391	NA	NA	1.23 (1.09–1.39)	0.000727229	1.15 (1.00–1.33)	0.05229
8:119904756:A:G	2.32 (1.59–3.38)	1.22245e-05	0.431106	2.10 (1.34–3.30)	0.001192	NA	NA	NA	NA	2.93 (1.47–5.86)	0.002367
8:119904780:T:A	2.32 (1.59–3.38)	1.22245e-05	0.431106	2.10 (1.34–3.30)	0.001192	NA	NA	NA	NA	2.93 (1.47–5.86)	0.002367
3:73596821:C:A	0.44 (0.31–0.64)	1.26818e-05	0.570691	NA	NA	NA	NA	0.41 (0.26–0.65)	0.000133655	0.51 (0.28–0.93)	0.02864
20:33439575:T:G	1.61 (1.09–2.38)	1.29488e-05	0.0022319	2.07 (1.37–3.13)	0.0005513	2.61 (1.51–4.51)	0.000573	1.05 (0.84–1.32)	0.681462	1.44 (1.04–1.99)	0.02708
19:21820858:G:A	0.82 (0.76–0.90)	1.30671e-05	0.919153	0.85 (0.70–1.03)	0.1008	NA	NA	0.81 (0.70–0.93)	0.00237376	0.83 (0.72–0.95)	0.007117
8:119877420:G:T	2.34 (1.60–3.43)	1.31828e-05	0.285469	2.06 (1.31–3.22)	0.001692	NA	NA	NA	NA	3.27 (1.59–6.76)	0.001355
8:119881935:T:C	2.34 (1.60–3.43)	1.31828e-05	0.285469	2.06 (1.31–3.22)	0.001692	NA	NA	NA	NA	3.27 (1.59–6.76)	0.001355
19:21821785:C:T	0.82 (0.76–0.90)	1.32709e-05	0.913315	0.85 (0.70–1.03)	0.1014	NA	NA	0.81 (0.70–0.93)	0.00221435	0.83 (0.72–0.95)	0.007683
2:12045848:T:C	0.84 (0.78–0.91)	1.33353e-05	0.37924	0.84 (0.69–1.02)	0.07918	NA	NA	0.89 (0.79–0.99)	0.0320356	0.78 (0.69–0.89)	0.0002773
8:3332224:G:A	0.66 (0.54–0.79)	1.34706e-05	0.0815362	0.86 (0.56–1.32)	0.4921	0.29 (0.12–0.73)	0.008355	0.35 (0.16–0.81)	0.0132408	0.67 (0.53–0.84)	0.0005064
19:21814919:A:T	0.82 (0.76–0.90)	1.3844e-05	0.952044	0.84 (0.69–1.03)	0.08656	NA	NA	0.81 (0.71–0.93)	0.00292111	0.83 (0.72–0.95)	0.0073
20:33424671:G:A	1.64 (1.06–2.53)	1.40037e-05	0.000957609	2.24 (1.39–3.62)	0.0009297	2.60 (1.50–4.49)	0.0006342	1.00 (0.78–1.27)	0.966286	1.51 (1.10–2.07)	0.01171
5:75562587:T:A	0.84 (0.78–0.91)	1.44095e-05	0.331336	0.89 (0.74–1.07)	0.2262	0.95 (0.62–1.44)	0.796	0.78 (0.70–0.88)	1.73615e-05	0.90 (0.79–1.03)	0.1344
12:109204344:G:A	1.59 (1.29–1.96)	1.44473e-05	0.756167	1.63 (1.27–2.09)	0.0001407	NA	NA	NA	NA	1.51 (1.03–2.22)	0.03588
8:119869388:C:T	2.33 (1.59–3.42)	1.46272e-05	0.300688	2.06 (1.31–3.22)	0.001692	NA	NA	NA	NA	3.23 (1.56–6.68)	0.001561
8:119872718:C:T	2.33 (1.59–3.42)	1.46272e-05	0.300688	2.06 (1.31–3.22)	0.001692	NA	NA	NA	NA	3.23 (1.56–6.68)	0.001561
8:119881862:A:G	2.33 (1.59–3.42)	1.46272e-05	0.300688	2.06 (1.31–3.22)	0.001692	NA	NA	NA	NA	3.23 (1.56–6.68)	0.001561
1:81970092:C:A	2.06 (1.49–2.85)	1.46589e-05	0.685782	2.14 (1.47–3.12)	7.376e-05	NA	NA	NA	NA	1.83 (0.95–3.53)	0.07186
4:79218702:C:T	1.33 (1.17–1.52)	1.47784e-05	0.281065	1.42 (0.95–2.12)	0.09046	NA	NA	1.45 (1.21–1.74)	4.94825e-05	1.16 (0.94–1.44)	0.1604
3:180444475:G:C	0.83 (0.77–0.91)	1.48455e-05	0.0903541	0.63 (0.50–0.80)	0.0001128	0.82 (0.52–1.27)	0.3691	0.85 (0.75–0.96)	0.00874841	0.89 (0.78–1.02)	0.1034
4:79576534:G:A	0.83 (0.77–0.90)	1.48827e-05	0.685293	0.77 (0.64–0.92)	0.004721	0.79 (0.36–1.75)	0.5609	0.88 (0.77–1.00)	0.0464452	0.82 (0.71–0.94)	0.004795
20:33288002:G:A	1.61 (1.08–2.39)	1.52166e-05	0.00243675	2.23 (1.39–3.59)	0.0008563	2.24 (1.38–3.63)	0.001106	1.02 (0.80–1.29)	0.889408	1.53 (1.10–2.12)	0.01198
19:56814079:T:C	0.84 (0.71–0.99)	1.55224e-05	0.0232893	0.92 (0.77–1.10)	0.3531	NA	NA	0.91 (0.80–1.04)	0.188768	0.72 (0.62–0.82)	2.362e-06
3:148567228:C:A	1.23 (1.12–1.35)	1.56736e-05	0.989216	1.23 (0.98–1.54)	0.07607	NA	NA	1.23 (1.08–1.41)	0.00197082	1.22 (1.04–1.42)	0.01468
19:21817102:C:G	0.83 (0.76–0.90)	1.57058e-05	0.967364	0.84 (0.69–1.02)	0.0763	NA	NA	0.81 (0.71–0.93)	0.00340277	0.83 (0.73–0.95)	0.008162
18:8364962:G:T	0.84 (0.78–0.91)	1.57173e-05	0.263742	0.90 (0.75–1.07)	0.2135	NA	NA	0.87 (0.78–0.98)	0.0196827	0.77 (0.67–0.88)	0.0001535
10:44488907:T:C	1.54 (1.27–1.88)	1.59098e-05	0.393335	1.50 (1.02–2.21)	0.03894	NA	NA	1.37 (1.02–1.84)	0.0387382	1.89 (1.32–2.71)	0.0005432
3:180481281:G:C	0.83 (0.77–0.91)	1.60507e-05	0.158446	0.67 (0.53–0.83)	0.000401	0.81 (0.52–1.26)	0.347	0.84 (0.74–0.95)	0.00426859	0.90 (0.79–1.03)	0.1361
4:168806386:A:G	0.84 (0.78–0.91)	1.61051e-05	0.407695	0.75 (0.61–0.92)	0.004811	NA	NA	0.84 (0.76–0.94)	0.00277954	0.88 (0.77–1.01)	0.06146
20:33424989:C:G	1.65 (1.07–2.56)	1.63675e-05	0.00102233	2.30 (1.41–3.74)	0.0007841	2.60 (1.50–4.49)	0.0006342	1.00 (0.79–1.28)	0.98518	1.49 (1.07–2.07)	0.01677
4:13788219:G:A	1.20 (1.11–1.31)	1.668e-05	0.0805527	1.46 (1.21–1.77)	0.0001034	NA	NA	1.13 (0.99–1.29)	0.0674078	1.16 (1.02–1.33)	0.02324
4:168810159:T:C	0.84 (0.78–0.91)	1.67813e-05	0.448168	0.75 (0.61–0.92)	0.005688	NA	NA	0.85 (0.76–0.95)	0.00305015	0.88 (0.77–1.00)	0.05436
3:29978023:T:C	1.71 (1.34–2.18)	1.67936e-05	0.948718	1.68 (1.25–2.24)	0.0005037	1.57 (0.49–5.07)	0.4504	NA	NA	1.82 (1.13–2.95)	0.01467
17:4922126:C:T	0.65 (0.54–0.79)	1.68172e-05	0.412215	0.44 (0.26–0.73)	0.001403	0.73 (0.40–1.35)	0.3187	0.71 (0.53–0.95)	0.0205867	0.68 (0.48–0.96)	0.02793
16:49738570:A:G	1.21 (1.11–1.32)	1.68311e-05	0.264427	1.29 (1.07–1.55)	0.006832	NA	NA	1.27 (1.11–1.46)	0.00058109	1.10 (0.96–1.27)	0.1547
17:4921117:C:T	0.65 (0.54–0.79)	1.68587e-05	0.411782	0.44 (0.26–0.73)	0.001403	0.73 (0.40–1.36)	0.3218	0.71 (0.53–0.95)	0.0204617	0.68 (0.48–0.96)	0.02793
8:119861594:A:T	2.32 (1.58–3.40)	1.69578e-05	0.324218	2.06 (1.31–3.22)	0.001692	NA	NA	NA	NA	3.16 (1.53–6.54)	0.001918
8:119862410:A:G	2.32 (1.58–3.40)	1.69578e-05	0.324218	2.06 (1.31–3.22)	0.001692	NA	NA	NA	NA	3.16 (1.53–6.54)	0.001918
8:119865452:A:G	2.32 (1.58–3.40)	1.69578e-05	0.324218	2.06 (1.31–3.22)	0.001692	NA	NA	NA	NA	3.16 (1.53–6.54)	0.001918
8:119867229:T:G	2.32 (1.58–3.40)	1.69578e-05	0.324218	2.06 (1.31–3.22)	0.001692	NA	NA	NA	NA	3.16 (1.53–6.54)	0.001918
8:119867949:A:C	2.32 (1.58–3.40)	1.69578e-05	0.324218	2.06 (1.31–3.22)	0.001692	NA	NA	NA	NA	3.16 (1.53–6.54)	0.001918
9:93240587:G:A	0.84 (0.78–0.91)	1.70451e-05	0.224926	0.84 (0.70–1.01)	0.06982	NA	NA	0.79 (0.70–0.88)	4.51455e-05	0.92 (0.80–1.05)	0.2134
19:21821448:A:G	0.83 (0.76–0.90)	1.71286e-05	0.922829	0.85 (0.70–1.04)	0.1106	NA	NA	0.81 (0.71–0.93)	0.00287217	0.83 (0.72–0.95)	0.00725
5:22663848:T:C	1.46 (1.23–1.74)	1.75092e-05	0.0519548	2.19 (1.33–3.62)	0.002167	NA	NA	1.18 (0.92–1.53)	0.20018	1.65 (1.26–2.15)	0.0002628
19:21817486:T:C	0.83 (0.76–0.90)	1.76023e-05	0.958363	0.84 (0.69–1.02)	0.08642	NA	NA	0.81 (0.71–0.93)	0.00340277	0.83 (0.73–0.95)	0.008162
4:79579410:A:G	0.83 (0.77–0.91)	1.78886e-05	0.684049	0.77 (0.64–0.92)	0.004721	0.79 (0.36–1.75)	0.5609	0.88 (0.78–1.00)	0.0482383	0.82 (0.72–0.94)	0.005611
4:79638405:G:A	0.84 (0.78–0.91)	1.79034e-05	0.792773	0.79 (0.63–0.98)	0.02869	NA	NA	0.84 (0.75–0.94)	0.0029139	0.86 (0.75–0.98)	0.02237
8:135657879:G:A	1.65 (1.31–2.07)	1.7956e-05	0.217406	1.75 (0.73–4.17)	0.21	NA	NA	1.82 (1.40–2.37)	8.64311e-06	1.08 (0.64–1.83)	0.7706
6:130105128:G:A	1.35 (1.18–1.54)	1.79687e-05	0.157548	1.67 (1.20–2.34)	0.002651	NA	NA	1.39 (1.16–1.67)	0.000478145	1.13 (0.88–1.45)	0.3549
20:33414321:T:G	1.64 (1.07–2.52)	1.80046e-05	0.00125282	2.23 (1.39–3.58)	0.0008776	2.66 (1.53–4.62)	0.0005032	1.01 (0.80–1.29)	0.919537	1.46 (1.06–2.02)	0.02136
8:116380073:T:C	0.77 (0.69–0.87)	1.80292e-05	0.977811	0.79 (0.63–0.99)	0.04135	0.77 (0.35–1.69)	0.5216	0.75 (0.62–0.90)	0.00279657	0.79 (0.64–0.97)	0.0243
1:17888308:G:C	1.72 (1.34–2.21)	1.809e-05	0.65364	1.44 (0.72–2.87)	0.3083	2.34 (1.34–4.08)	0.002732	1.67 (1.14–2.46)	0.00873334	1.55 (0.95–2.53)	0.0776
8:116377767:T:C	0.77 (0.69–0.87)	1.8517e-05	0.978561	0.79 (0.63–0.99)	0.04135	0.77 (0.35–1.69)	0.5216	0.75 (0.62–0.91)	0.00288293	0.79 (0.64–0.97)	0.0243
8:118960769:A:G	1.49 (0.46–4.80)	1.86172e-05	0.00124881	NA	NA	NA	NA	2.65 (1.79–3.92)	1.13568e-06	0.80 (0.44–1.48)	0.4784
4:168802703:A:C	0.84 (0.78–0.91)	1.86176e-05	0.398559	0.74 (0.61–0.91)	0.004315	NA	NA	0.85 (0.76–0.95)	0.00405109	0.88 (0.77–1.00)	0.05256
7:108465772:G:T	1.36 (1.03–1.82)	1.88344e-05	0.014738	1.48 (1.17–1.87)	0.001086	1.88 (0.98–3.62)	0.05868	1.59 (1.22–2.06)	0.000488418	0.94 (0.72–1.22)	0.625
3:180484597:A:G	0.84 (0.77–0.91)	1.90282e-05	0.158494	0.67 (0.53–0.83)	0.000401	0.81 (0.52–1.27)	0.3653	0.84 (0.75–0.95)	0.00492752	0.90 (0.79–1.03)	0.1361
7:108418594:T:C	1.33 (1.17–1.52)	1.90378e-05	0.143692	1.38 (1.12–1.69)	0.002695	1.57 (0.76–3.24)	0.2223	1.60 (1.24–2.07)	0.000342902	1.08 (0.85–1.36)	0.5352
3:148564229:T:C	1.23 (1.12–1.35)	1.90751e-05	0.905851	1.18 (0.95–1.47)	0.1314	NA	NA	1.25 (1.09–1.43)	0.00105959	1.22 (1.03–1.43)	0.0192
19:21821537:G:A	0.83 (0.76–0.90)	1.9104e-05	0.920673	0.85 (0.70–1.04)	0.1106	NA	NA	0.81 (0.71–0.93)	0.00287309	0.83 (0.73–0.95)	0.008109
6:12306767:C:T	1.26 (1.14–1.41)	1.91514e-05	0.200543	1.27 (1.02–1.59)	0.03085	0.57 (0.14–2.34)	0.4395	1.16 (1.00–1.36)	0.0584464	1.48 (1.21–1.82)	0.0001752
11:24826263:G:A	3.71 (2.03–6.77)	1.92828e-05	0.779415	3.29 (1.18–9.19)	0.02286	3.95 (1.88–8.29)	0.0002868	NA	NA	NA	NA
3:180483406:T:C	0.84 (0.77–0.91)	1.93281e-05	0.155527	0.67 (0.53–0.83)	0.000401	0.81 (0.52–1.27)	0.3653	0.84 (0.74–0.95)	0.00473738	0.90 (0.79–1.03)	0.1412
8:116375505:G:T	0.77 (0.69–0.87)	1.94e-05	0.976741	0.79 (0.63–0.99)	0.04135	0.80 (0.37–1.75)	0.5787	0.75 (0.62–0.90)	0.00284383	0.79 (0.64–0.97)	0.0243
11:1262907:T:C	1.21 (1.11–1.33)	1.96239e-05	0.789425	1.21 (0.98–1.48)	0.07028	0.70 (0.22–2.25)	0.5519	1.24 (1.09–1.42)	0.0014365	1.19 (1.03–1.38)	0.0192
20:33421949:C:T	1.64 (1.07–2.53)	1.96586e-05	0.00122975	2.21 (1.36–3.57)	0.00125	2.66 (1.53–4.62)	0.0004956	1.01 (0.79–1.28)	0.960412	1.49 (1.07–2.07)	0.01677
20:33451060:C:T	1.61 (1.09–2.37)	2.02332e-05	0.00431012	2.07 (1.36–3.15)	0.0007015	2.43 (1.39–4.27)	0.001863	1.03 (0.80–1.32)	0.839008	1.53 (1.09–2.15)	0.01369
3:3100787:T:C	0.77 (0.68–0.87)	2.0309e-05	0.3003	0.76 (0.58–1.00)	0.05342	NA	NA	0.69 (0.57–0.84)	0.000125157	0.86 (0.70–1.05)	0.1451
7:108408695:G:A	1.55 (0.93–2.56)	2.03383e-05	0.00564095	2.69 (1.20–6.03)	0.01655	1.90 (0.96–3.76)	0.0653	1.76 (1.35–2.31)	3.57628e-05	0.79 (0.52–1.21)	0.2793
8:137807683:T:G	1.20 (1.10–1.31)	2.03455e-05	0.59406	1.06 (0.85–1.31)	0.6216	1.35 (0.87–2.11)	0.1799	1.24 (1.09–1.43)	0.00156248	1.21 (1.06–1.38)	0.004654
12:109125495:G:T	1.41 (1.20–1.65)	2.04867e-05	0.0657883	1.48 (1.16–1.89)	0.001706	NA	NA	1.08 (0.81–1.43)	0.621164	1.73 (1.29–2.32)	0.0002406
8:137721070:T:C	1.20 (1.10–1.30)	2.05661e-05	0.792486	1.09 (0.87–1.37)	0.4408	1.35 (0.87–2.10)	0.1879	1.23 (1.08–1.39)	0.00142494	1.19 (1.04–1.36)	0.009825
20:31559262:A:G	0.51 (0.38–0.70)	2.0799e-05	0.402275	0.47 (0.32–0.68)	0.0001004	NA	NA	NA	NA	0.61 (0.37–1.01)	0.05511
2:144112016:G:A	2.26 (1.55–3.29)	2.08084e-05	0.625666	2.12 (1.34–3.34)	0.001273	NA	NA	NA	NA	2.59 (1.34–5.00)	0.004751
18:22647920:C:T	2.18 (1.52–3.12)	2.08844e-05	0.335746	NA	NA	NA	NA	1.94 (1.26–2.98)	0.00274019	2.83 (1.49–5.39)	0.001513
8:119826440:G:T	2.36 (1.59–3.50)	2.09124e-05	0.43712	2.13 (1.33–3.41)	0.001576	NA	NA	NA	NA	3.01 (1.45–6.25)	0.003136
12:11660451:G:A	1.21 (1.11–1.32)	2.10522e-05	0.128822	1.14 (0.95–1.37)	0.148	NA	NA	1.12 (0.98–1.29)	0.0921914	1.37 (1.18–1.59)	3.254e-05
4:140998260:T:A	0.46 (0.32–0.66)	2.10669e-05	0.2243	0.53 (0.34–0.83)	0.005403	NA	NA	NA	NA	0.33 (0.18–0.62)	0.000585
5:168530171:A:C	0.82 (0.75–0.90)	2.12265e-05	0.667526	0.87 (0.69–1.08)	0.2098	NA	NA	0.79 (0.69–0.89)	0.000242158	0.85 (0.72–1.00)	0.05011
3:180492329:C:T	0.84 (0.77–0.91)	2.1413e-05	0.167387	0.67 (0.53–0.84)	0.0004556	0.81 (0.52–1.27)	0.3573	0.84 (0.75–0.95)	0.00534108	0.90 (0.79–1.03)	0.1361
5:75561689:A:C	0.85 (0.79–0.92)	2.15114e-05	0.243095	0.89 (0.74–1.08)	0.2385	1.05 (0.68–1.62)	0.8187	0.78 (0.70–0.87)	1.6618e-05	0.90 (0.79–1.03)	0.1344
3:148554334:T:C	1.23 (1.12–1.35)	2.16359e-05	0.720054	1.15 (0.92–1.44)	0.23	NA	NA	1.27 (1.11–1.45)	0.000417756	1.20 (1.02–1.42)	0.02831
8:135662559:C:T	1.64 (1.31–2.06)	2.16839e-05	0.323628	1.59 (0.68–3.71)	0.2816	NA	NA	1.80 (1.38–2.34)	1.38184e-05	1.14 (0.67–1.94)	0.6253
8:116391340:C:T	0.78 (0.69–0.87)	2.17918e-05	0.99257	0.79 (0.63–0.99)	0.03775	0.77 (0.35–1.67)	0.5024	0.76 (0.63–0.92)	0.00442077	0.79 (0.64–0.97)	0.022
4:79574434:C:T	0.84 (0.77–0.91)	2.19138e-05	0.7803	0.79 (0.66–0.95)	0.0103	0.79 (0.36–1.75)	0.5609	0.88 (0.77–1.00)	0.0442426	0.82 (0.71–0.94)	0.004334
4:79575058:A:G	0.84 (0.77–0.91)	2.19138e-05	0.7803	0.79 (0.66–0.95)	0.0103	0.79 (0.36–1.75)	0.5609	0.88 (0.77–1.00)	0.0442426	0.82 (0.71–0.94)	0.004334
6:40822362:C:T	1.56 (1.27–1.92)	2.20857e-05	0.891037	NA	NA	NA	NA	1.54 (1.18–2.01)	0.00142665	1.59 (1.15–2.20)	0.005103
8:116375704:C:A	0.77 (0.69–0.87)	2.21577e-05	0.973416	0.79 (0.63–0.99)	0.04135	0.77 (0.35–1.68)	0.5095	0.75 (0.62–0.91)	0.00288293	0.79 (0.64–0.98)	0.02946
17:4917345:G:C	0.66 (0.54–0.80)	2.22102e-05	0.52367	0.47 (0.29–0.76)	0.002347	0.69 (0.38–1.28)	0.2446	0.71 (0.53–0.95)	0.0231402	0.69 (0.49–0.97)	0.03452
6:38590014:G:A	1.75 (1.35–2.27)	2.23097e-05	0.643084	NA	NA	NA	NA	1.70 (1.26–2.27)	0.000417331	1.97 (1.13–3.42)	0.01654
8:116376244:T:A	0.77 (0.69–0.87)	2.24395e-05	0.973464	0.79 (0.63–0.99)	0.04135	0.77 (0.35–1.69)	0.5216	0.75 (0.62–0.91)	0.00288293	0.79 (0.64–0.98)	0.02946
8:116376316:G:A	0.77 (0.69–0.87)	2.24395e-05	0.973464	0.79 (0.63–0.99)	0.04135	0.77 (0.35–1.69)	0.5216	0.75 (0.62–0.91)	0.00288293	0.79 (0.64–0.98)	0.02946
2:144105404:A:T	2.23 (1.54–3.24)	2.31188e-05	0.569524	2.07 (1.32–3.25)	0.001512	NA	NA	NA	NA	2.61 (1.35–5.05)	0.004246
2:144108301:A:G	2.23 (1.54–3.24)	2.31188e-05	0.569524	2.07 (1.32–3.25)	0.001512	NA	NA	NA	NA	2.61 (1.35–5.05)	0.004246
8:3270244:C:G	1.37 (1.19–1.59)	2.3166e-05	0.455762	1.64 (1.18–2.29)	0.003588	NA	NA	1.28 (1.04–1.57)	0.0183963	1.39 (1.05–1.83)	0.01961
8:3331276:G:T	0.66 (0.55–0.80)	2.33082e-05	0.0621156	0.91 (0.60–1.38)	0.6443	0.31 (0.12–0.77)	0.0114	0.34 (0.15–0.78)	0.010709	0.67 (0.53–0.84)	0.0005064
10:14062413:G:T	1.34 (1.17–1.53)	2.34787e-05	0.110076	1.17 (0.86–1.60)	0.3297	1.40 (0.65–3.05)	0.3899	1.14 (0.92–1.43)	0.232812	1.63 (1.32–2.00)	5.105e-06
4:141010176:A:G	0.46 (0.32–0.66)	2.34906e-05	0.501517	0.50 (0.33–0.78)	0.001813	NA	NA	NA	NA	0.39 (0.21–0.73)	0.00336
12:4672096:A:G	1.20 (1.10–1.30)	2.35918e-05	0.50927	1.32 (1.09–1.60)	0.003767	NA	NA	1.17 (1.04–1.32)	0.010389	1.16 (1.01–1.34)	0.03889
4:168812955:T:C	0.84 (0.78–0.91)	2.3611e-05	0.458664	0.76 (0.62–0.93)	0.00812	NA	NA	0.84 (0.75–0.94)	0.00230588	0.89 (0.78–1.01)	0.07636
16:50000933:C:T	0.71 (0.61–0.83)	2.37578e-05	0.190759	1.05 (0.55–2.03)	0.8766	NA	NA	0.78 (0.62–0.97)	0.026406	0.62 (0.49–0.78)	5.667e-05
20:33430572:A:G	1.63 (1.06–2.51)	2.4072e-05	0.001309	2.25 (1.39–3.63)	0.0009132	2.60 (1.51–4.50)	0.0006066	1.01 (0.79–1.28)	0.951921	1.46 (1.05–2.02)	0.02355
3:143843564:G:A	0.46 (0.32–0.66)	2.4177e-05	0.927145	0.46 (0.29–0.73)	0.001038	NA	NA	NA	NA	0.45 (0.25–0.81)	0.007806
11:57444132:A:C	2.09 (1.49–2.95)	2.42079e-05	0.420882	NA	NA	NA	NA	2.27 (1.53–3.36)	4.6943e-05	1.63 (0.81–3.27)	0.1674
11:57443407:T:C	2.09 (1.49–2.95)	2.42302e-05	0.420938	NA	NA	NA	NA	2.27 (1.53–3.36)	4.69907e-05	1.63 (0.81–3.27)	0.1674
3:148562425:C:G	1.22 (1.11–1.35)	2.43392e-05	0.696967	1.13 (0.91–1.42)	0.2746	NA	NA	1.27 (1.11–1.45)	0.000466068	1.21 (1.03–1.43)	0.02398
17:4917402:G:A	0.66 (0.54–0.80)	2.43659e-05	0.579703	0.48 (0.29–0.78)	0.003259	0.69 (0.37–1.27)	0.2285	0.71 (0.53–0.95)	0.0225762	0.69 (0.49–0.97)	0.03452
18:8363303:C:T	0.82 (0.75–0.90)	2.43972e-05	0.254967	0.91 (0.72–1.15)	0.4286	1.23 (0.49–3.09)	0.6559	0.85 (0.75–0.97)	0.0164072	0.73 (0.62–0.85)	9.252e-05
17:4918850:A:G	0.66 (0.54–0.80)	2.45006e-05	0.581314	0.48 (0.29–0.78)	0.003259	0.71 (0.38–1.31)	0.2671	0.71 (0.53–0.95)	0.0201167	0.69 (0.49–0.97)	0.03452
8:38772686:A:G	1.69 (1.32–2.15)	2.46114e-05	0.640847	1.36 (0.80–2.31)	0.2584	NA	NA	1.74 (1.26–2.41)	0.000849458	1.90 (1.15–3.15)	0.01225
8:96254607:T:C	0.67 (0.55–0.80)	2.46657e-05	0.583888	0.65 (0.33–1.29)	0.216	0.49 (0.22–1.09)	0.0818	0.74 (0.58–0.95)	0.0201543	0.58 (0.41–0.81)	0.001773
17:4914175:G:C	0.66 (0.54–0.80)	2.47629e-05	0.581805	0.48 (0.29–0.78)	0.003259	0.71 (0.38–1.31)	0.2762	0.70 (0.52–0.95)	0.0198609	0.69 (0.49–0.97)	0.03452
3:180499783:T:C	0.84 (0.77–0.91)	2.47692e-05	0.189992	0.67 (0.54–0.84)	0.0005829	0.81 (0.52–1.27)	0.3653	0.84 (0.75–0.95)	0.00579543	0.90 (0.79–1.03)	0.131
8:119836635:T:C	2.34 (1.58–3.48)	2.51195e-05	0.473076	2.13 (1.33–3.41)	0.001576	NA	NA	NA	NA	2.93 (1.41–6.10)	0.003984
2:150334685:T:C	1.57 (1.27–1.94)	2.53059e-05	0.585504	1.50 (1.16–1.95)	0.002284	NA	NA	NA	NA	1.70 (1.20–2.41)	0.003136
4:168811224:G:A	0.85 (0.78–0.91)	2.55774e-05	0.499592	0.76 (0.62–0.93)	0.007817	NA	NA	0.85 (0.76–0.95)	0.00395054	0.88 (0.77–1.00)	0.05383
4:168811662:A:G	0.85 (0.78–0.91)	2.55774e-05	0.499592	0.76 (0.62–0.93)	0.007817	NA	NA	0.85 (0.76–0.95)	0.00395054	0.88 (0.77–1.00)	0.05383
3:180504726:T:C	0.84 (0.77–0.91)	2.55819e-05	0.183536	0.67 (0.54–0.84)	0.0005829	0.81 (0.52–1.27)	0.3653	0.84 (0.75–0.95)	0.00538764	0.90 (0.79–1.03)	0.1408
3:180496278:T:G	0.84 (0.77–0.91)	2.55997e-05	0.18655	0.67 (0.54–0.84)	0.0005829	0.81 (0.52–1.27)	0.3653	0.84 (0.75–0.95)	0.0056725	0.90 (0.79–1.03)	0.1361
19:21816186:G:A	0.83 (0.76–0.90)	2.56143e-05	0.93571	0.85 (0.70–1.04)	0.1187	NA	NA	0.81 (0.71–0.93)	0.0034017	0.83 (0.73–0.96)	0.008951
20:33372136:T:A	1.63 (1.09–2.44)	2.61292e-05	0.00286783	2.21 (1.36–3.57)	0.00125	2.55 (1.48–4.39)	0.0007178	1.04 (0.82–1.32)	0.723985	1.47 (1.06–2.03)	0.02115
10:44498617:G:A	1.52 (1.25–1.85)	2.63293e-05	0.429533	1.49 (1.02–2.20)	0.04154	NA	NA	1.35 (1.01–1.82)	0.0456488	1.84 (1.29–2.63)	0.0008165
20:33400742:A:T	1.63 (1.07–2.48)	2.63294e-05	0.001914	2.21 (1.36–3.57)	0.00125	2.60 (1.51–4.50)	0.0006088	1.02 (0.80–1.30)	0.859099	1.47 (1.06–2.03)	0.02115
20:33402877:C:G	1.63 (1.07–2.48)	2.63354e-05	0.00191259	2.21 (1.36–3.57)	0.00125	2.60 (1.51–4.50)	0.0006088	1.02 (0.80–1.30)	0.859329	1.47 (1.06–2.03)	0.02115
10:44505143:G:C	1.56 (1.27–1.91)	2.64039e-05	0.628319	1.58 (1.05–2.36)	0.02792	NA	NA	1.40 (1.02–1.92)	0.0395494	1.77 (1.23–2.55)	0.00204
12:109070894:C:G	1.33 (1.16–1.51)	2.64606e-05	0.194586	1.40 (1.13–1.74)	0.002479	0.69 (0.25–1.91)	0.4726	1.14 (0.91–1.44)	0.247041	1.53 (1.20–1.96)	0.0007508
20:33399077:C:A	1.63 (1.07–2.48)	2.65758e-05	0.00185911	2.21 (1.36–3.57)	0.00125	2.60 (1.51–4.50)	0.0006088	1.02 (0.80–1.30)	0.869652	1.47 (1.06–2.03)	0.02115
3:143841526:G:A	0.46 (0.32–0.66)	2.66643e-05	0.944423	0.46 (0.29–0.72)	0.0007984	NA	NA	NA	NA	0.47 (0.26–0.84)	0.01137
20:33426115:G:A	1.63 (1.06–2.50)	2.66985e-05	0.00126732	2.25 (1.39–3.63)	0.0009132	2.59 (1.50–4.47)	0.0006709	1.00 (0.79–1.28)	0.98518	1.46 (1.05–2.02)	0.02355
7:108390860:T:C	1.56 (0.94–2.58)	2.69961e-05	0.00551027	2.69 (1.20–6.03)	0.01655	2.08 (1.08–4.00)	0.02844	1.71 (1.31–2.24)	9.05925e-05	0.79 (0.51–1.21)	0.2713
13:27872143:G:A	0.84 (0.77–0.91)	2.72163e-05	0.313766	0.83 (0.69–1.00)	0.045	1.27 (0.81–1.99)	0.2905	0.82 (0.71–0.93)	0.00229996	0.84 (0.74–0.96)	0.009469
14:46920188:C:T	1.25 (1.13–1.39)	2.73166e-05	0.0521672	0.98 (0.78–1.25)	0.8937	1.64 (0.82–3.29)	0.1625	1.22 (1.05–1.43)	0.0116639	1.48 (1.23–1.78)	3.764e-05
5:168527047:G:C	0.82 (0.75–0.90)	2.73346e-05	0.562139	0.93 (0.74–1.17)	0.533	0.81 (0.36–1.78)	0.5929	0.78 (0.68–0.88)	9.91819e-05	0.85 (0.72–1.00)	0.05069
17:201858:C:T	1.64 (1.30–2.07)	2.7396e-05	0.0845755	NA	NA	NA	NA	2.04 (1.45–2.87)	3.66338e-05	1.36 (0.99–1.86)	0.06034
19:21813877:C:A	0.83 (0.76–0.91)	2.76724e-05	0.873987	0.87 (0.71–1.06)	0.1592	NA	NA	0.81 (0.71–0.93)	0.00277272	0.83 (0.73–0.95)	0.008611
4:140999398:T:C	0.47 (0.33–0.67)	2.78552e-05	0.082624	0.58 (0.38–0.89)	0.01214	NA	NA	NA	NA	0.29 (0.16–0.55)	0.0001581
4:79563306:G:A	0.84 (0.77–0.91)	2.79972e-05	0.618941	0.77 (0.64–0.92)	0.003957	0.78 (0.35–1.73)	0.5412	0.89 (0.78–1.01)	0.0665915	0.83 (0.72–0.95)	0.006934
17:4934107:T:C	1.51 (1.25–1.84)	2.85278e-05	0.43607	2.20 (1.33–3.66)	0.002309	1.42 (0.77–2.63)	0.2597	1.35 (1.01–1.81)	0.0428025	1.52 (1.07–2.15)	0.0182
15:38327069:T:C	0.64 (0.52–0.79)	2.86792e-05	0.87933	0.63 (0.49–0.82)	0.0004217	NA	NA	NA	NA	0.65 (0.45–0.95)	0.02386
12:109145105:G:T	1.57 (1.27–1.95)	2.886e-05	0.670775	1.53 (1.18–1.97)	0.001214	NA	NA	NA	NA	1.69 (1.15–2.47)	0.00733
8:116386680:C:T	0.78 (0.69–0.88)	2.88793e-05	0.985697	0.80 (0.64–1.00)	0.05086	0.77 (0.35–1.67)	0.5039	0.76 (0.63–0.92)	0.00435292	0.79 (0.64–0.97)	0.022
10:44501447:C:T	1.54 (1.26–1.88)	2.89145e-05	0.588835	1.50 (1.01–2.22)	0.04389	NA	NA	1.40 (1.02–1.91)	0.0355813	1.79 (1.25–2.56)	0.001503
12:10384330:A:G	1.27 (1.13–1.42)	2.89409e-05	0.418807	1.10 (0.90–1.34)	0.3365	1.32 (0.84–2.09)	0.2275	1.35 (1.09–1.68)	0.00627989	1.36 (1.13–1.64)	0.001217
8:137807403:C:G	1.19 (1.10–1.29)	2.90072e-05	0.683414	1.06 (0.86–1.32)	0.5874	1.35 (0.87–2.11)	0.1799	1.21 (1.07–1.37)	0.00288976	1.21 (1.06–1.38)	0.004654
8:116388891:C:T	0.78 (0.69–0.88)	2.90185e-05	0.985863	0.80 (0.64–1.00)	0.05086	0.77 (0.35–1.67)	0.5039	0.76 (0.63–0.92)	0.00437774	0.79 (0.64–0.97)	0.022
4:79577201:T:C	0.84 (0.77–0.91)	2.90614e-05	0.801205	0.79 (0.66–0.95)	0.01218	0.79 (0.36–1.75)	0.5609	0.88 (0.77–1.00)	0.0453069	0.82 (0.71–0.94)	0.005079
10:44482558:G:T	1.49 (1.24–1.80)	2.91362e-05	0.524191	1.44 (1.02–2.02)	0.03673	NA	NA	1.36 (1.01–1.83)	0.0431209	1.76 (1.25–2.48)	0.001321
11:107636952:A:G	2.91 (1.76–4.79)	2.92179e-05	0.285099	2.21 (1.09–4.49)	0.02783	3.82 (1.88–7.75)	0.0002056	NA	NA	NA	NA
3:180482003:T:G	0.84 (0.77–0.91)	2.93551e-05	0.075311	0.67 (0.53–0.83)	0.000401	NA	NA	0.84 (0.74–0.95)	0.0049869	0.90 (0.79–1.03)	0.1361
3:180482004:T:C	0.84 (0.77–0.91)	2.93551e-05	0.075311	0.67 (0.53–0.83)	0.000401	NA	NA	0.84 (0.74–0.95)	0.0049869	0.90 (0.79–1.03)	0.1361
19:21821966:A:G	0.83 (0.76–0.91)	2.95778e-05	0.829233	0.87 (0.71–1.06)	0.1722	NA	NA	0.81 (0.70–0.93)	0.00213011	0.84 (0.73–0.96)	0.01066
8:116387133:A:C	0.78 (0.69–0.88)	2.95953e-05	0.986425	0.80 (0.64–1.00)	0.05086	0.77 (0.35–1.67)	0.5039	0.76 (0.63–0.92)	0.00447897	0.79 (0.64–0.97)	0.022
9:93162602:G:A	0.83 (0.76–0.90)	2.96794e-05	0.141173	0.89 (0.73–1.08)	0.2506	0.49 (0.29–0.80)	0.005011	0.85 (0.75–0.97)	0.0153429	0.79 (0.66–0.93)	0.005152
10:44480166:C:T	1.49 (1.24–1.80)	2.97838e-05	0.550381	1.46 (1.04–2.05)	0.03075	NA	NA	1.35 (1.01–1.82)	0.045422	1.74 (1.23–2.45)	0.0016
16:50169000:C:T	0.84 (0.66–1.06)	2.99924e-05	0.00720736	0.93 (0.73–1.20)	0.5937	NA	NA	0.95 (0.81–1.11)	0.484249	0.67 (0.57–0.79)	1.298e-06
19:21822010:C:T	0.83 (0.76–0.91)	3.0027e-05	0.871682	0.87 (0.71–1.06)	0.1722	NA	NA	0.81 (0.71–0.93)	0.00321146	0.83 (0.72–0.95)	0.007514
9:93163574:T:C	0.83 (0.76–0.90)	3.02556e-05	0.138718	0.89 (0.73–1.08)	0.2506	0.48 (0.29–0.80)	0.004889	0.85 (0.75–0.97)	0.015706	0.79 (0.66–0.93)	0.005152
3:172885163:C:T	0.83 (0.76–0.91)	3.02858e-05	0.94426	0.80 (0.67–0.96)	0.01768	0.91 (0.53–1.57)	0.7316	0.85 (0.74–0.97)	0.0175018	0.82 (0.71–0.96)	0.01146
9:93166715:G:T	0.83 (0.77–0.91)	3.04161e-05	0.148758	0.89 (0.73–1.07)	0.2165	0.49 (0.30–0.81)	0.005224	0.86 (0.76–0.97)	0.0169166	0.79 (0.68–0.94)	0.005537
3:172884734:T:C	0.83 (0.76–0.91)	3.05089e-05	0.943535	0.80 (0.67–0.96)	0.01768	0.91 (0.53–1.57)	0.7343	0.85 (0.74–0.97)	0.0175803	0.82 (0.71–0.96)	0.01146
8:135697590:T:G	1.63 (1.30–2.05)	3.0622e-05	0.337628	1.94 (0.79–4.77)	0.1513	NA	NA	1.76 (1.35–2.29)	3.27313e-05	1.14 (0.67–1.94)	0.6253
12:22847148:C:T	1.36 (1.18–1.57)	3.0843e-05	0.358742	2.15 (1.08–4.27)	0.02859	1.00 (0.46–2.16)	0.9969	1.28 (1.06–1.54)	0.0105979	1.48 (1.15–1.91)	0.002338
10:91376299:T:C	0.85 (0.78–0.92)	3.10149e-05	0.0801115	0.80 (0.66–0.96)	0.01749	0.50 (0.32–0.77)	0.002081	0.85 (0.76–0.96)	0.00988471	0.90 (0.79–1.03)	0.1266
20:59765295:C:T	0.84 (0.78–0.91)	3.10809e-05	0.677151	0.78 (0.64–0.96)	0.01637	NA	NA	0.87 (0.77–0.98)	0.0236315	0.83 (0.73–0.95)	0.007124
12:109118882:A:G	1.40 (1.19–1.64)	3.12819e-05	0.0791847	1.45 (1.13–1.85)	0.003283	NA	NA	1.08 (0.81–1.45)	0.59024	1.72 (1.29–2.30)	0.0002394
2:144123458:T:C	2.06 (1.46–2.89)	3.1472e-05	0.351088	1.87 (1.26–2.77)	0.00205	NA	NA	NA	NA	2.69 (1.39–5.19)	0.003202
2:146551147:T:C	1.18 (1.01–1.39)	3.16151e-05	0.0335919	1.32 (1.10–1.60)	0.003691	0.97 (0.63–1.49)	0.8931	1.33 (1.16–1.53)	5.92075e-05	1.02 (0.89–1.18)	0.7536
12:22849881:A:T	1.36 (1.18–1.57)	3.16202e-05	0.349347	2.19 (1.10–4.36)	0.02514	1.01 (0.47–2.18)	0.9822	1.27 (1.06–1.54)	0.0108087	1.47 (1.15–1.90)	0.002576
7:108426577:G:A	1.31 (1.15–1.48)	3.16243e-05	0.055296	1.32 (1.09–1.61)	0.004936	1.93 (1.01–3.71)	0.04822	1.60 (1.24–2.07)	0.000313516	1.04 (0.83–1.31)	0.736
4:15210879:C:T	0.36 (0.22–0.58)	3.18315e-05	0.11219	0.56 (0.27–1.19)	0.1347	NA	NA	NA	NA	0.25 (0.13–0.48)	2.734e-05
8:94833532:C:T	1.47 (1.22–1.75)	3.18692e-05	0.434203	NA	NA	1.44 (0.45–4.67)	0.5398	1.61 (1.28–2.04)	5.80334e-05	1.26 (0.94–1.69)	0.119
7:108389888:T:A	1.53 (0.93–2.53)	3.18948e-05	0.00630145	2.69 (1.20–6.03)	0.01655	1.88 (0.95–3.71)	0.07134	1.74 (1.33–2.28)	5.39524e-05	0.79 (0.51–1.21)	0.2713
8:137808810:C:G	1.19 (1.10–1.29)	3.2136e-05	0.612823	1.06 (0.85–1.31)	0.6095	1.42 (0.91–2.22)	0.1259	1.21 (1.07–1.37)	0.0026648	1.20 (1.05–1.37)	0.006288
12:5158181:C:T	1.23 (1.12–1.36)	3.21472e-05	0.750496	1.33 (0.90–1.96)	0.1505	1.33 (0.82–2.17)	0.2475	1.17 (1.02–1.34)	0.0280405	1.30 (1.11–1.52)	0.001355
12:22850882:C:T	1.36 (1.18–1.57)	3.21537e-05	0.349991	2.19 (1.10–4.36)	0.02514	1.01 (0.47–2.19)	0.9744	1.27 (1.06–1.53)	0.0110356	1.47 (1.15–1.90)	0.002576
12:22851201:G:A	1.36 (1.18–1.57)	3.2156e-05	0.349987	2.19 (1.10–4.36)	0.02514	1.01 (0.47–2.19)	0.9744	1.27 (1.06–1.53)	0.0110365	1.47 (1.15–1.90)	0.002576
11:1250679:C:T	1.32 (1.16–1.50)	3.22194e-05	0.553649	0.97 (0.59–1.60)	0.9076	0.86 (0.26–2.80)	0.8029	1.36 (1.14–1.62)	0.000572883	1.35 (1.09–1.67)	0.006373
8:137718289:T:G	1.19 (1.10–1.30)	3.23419e-05	0.841532	1.18 (0.92–1.52)	0.1878	1.35 (0.87–2.10)	0.1879	1.23 (1.08–1.39)	0.00122915	1.15 (1.01–1.31)	0.04053
9:93377290:T:G	0.84 (0.78–0.91)	3.24265e-05	0.565631	0.83 (0.69–1.00)	0.04671	0.69 (0.45–1.06)	0.0873	0.82 (0.73–0.93)	0.0013391	0.90 (0.79–1.04)	0.1441
16:52441658:G:A	1.28 (1.14–1.43)	3.25652e-05	0.779541	1.28 (0.95–1.72)	0.1013	NA	NA	1.23 (1.05–1.44)	0.00943317	1.35 (1.10–1.66)	0.003889
13:65185104:T:C	1.81 (1.37–2.40)	3.28059e-05	0.64262	NA	NA	NA	NA	1.75 (1.26–2.41)	0.00075699	2.04 (1.16–3.58)	0.01338
20:33338811:G:A	1.62 (1.08–2.43)	3.28376e-05	0.00244094	2.21 (1.36–3.57)	0.00125	2.54 (1.48–4.37)	0.0007679	1.03 (0.81–1.31)	0.795598	1.45 (1.05–2.01)	0.02301
7:63695090:C:T	1.20 (1.10–1.30)	3.31684e-05	0.791258	1.26 (1.01–1.57)	0.04267	1.18 (0.73–1.91)	0.5024	1.15 (1.02–1.29)	0.0219353	1.25 (1.08–1.46)	0.003626
3:29978643:G:A	1.79 (1.36–2.35)	3.33283e-05	0.846659	1.91 (1.34–2.73)	0.0003858	1.56 (0.48–5.05)	0.456	NA	NA	1.63 (1.03–2.59)	0.03621
2:177001145:G:T	1.98 (1.43–2.74)	3.34035e-05	0.900163	2.31 (1.06–5.04)	0.03555	NA	NA	2.00 (1.12–3.57)	0.0187075	1.87 (1.19–2.93)	0.006252
5:168535077:T:C	0.82 (0.75–0.90)	3.34575e-05	0.72297	0.85 (0.68–1.07)	0.173	NA	NA	0.79 (0.70–0.90)	0.000375322	0.86 (0.73–1.01)	0.06703
9:93172149:A:G	0.83 (0.76–0.91)	3.34694e-05	0.124698	0.90 (0.74–1.09)	0.2926	0.48 (0.29–0.80)	0.004658	0.85 (0.75–0.97)	0.0152144	0.78 (0.66–0.93)	0.004816
5:91103919:G:A	1.40 (1.19–1.64)	3.38049e-05	0.908062	1.33 (0.95–1.86)	0.09902	NA	NA	1.39 (1.10–1.77)	0.0062343	1.46 (1.11–1.93)	0.007375
2:144116696:T:A	2.09 (1.48–2.97)	3.38571e-05	0.377331	1.90 (1.26–2.86)	0.002311	NA	NA	NA	NA	2.69 (1.39–5.19)	0.003202
13:88988346:G:C	2.16 (1.50–3.11)	3.42839e-05	0.5353	NA	NA	NA	NA	2.37 (1.49–3.76)	0.000272672	1.87 (1.03–3.37)	0.03813
8:137765687:C:G	1.19 (1.10–1.29)	3.44618e-05	0.79876	1.09 (0.87–1.37)	0.4498	1.35 (0.87–2.10)	0.1825	1.22 (1.07–1.38)	0.00201541	1.18 (1.04–1.35)	0.01218
2:144106567:A:G	2.09 (1.47–2.96)	3.45893e-05	0.354456	1.88 (1.25–2.84)	0.002543	NA	NA	NA	NA	2.72 (1.41–5.24)	0.00286
8:3356432:G:C	0.64 (0.52–0.79)	3.4715e-05	0.955894	0.62 (0.35–1.11)	0.108	0.57 (0.23–1.42)	0.2258	NA	NA	0.65 (0.52–0.82)	0.0002838
4:20218366:G:A	1.44 (0.75–2.75)	3.47166e-05	0.0313446	NA	NA	NA	NA	1.92 (1.46–2.53)	3.40251e-06	0.99 (0.57–1.70)	0.9605
12:3868309:G:A	0.91 (0.70–1.18)	3.47257e-05	0.000505699	1.25 (1.00–1.55)	0.04688	NA	NA	0.83 (0.72–0.97)	0.0163097	0.75 (0.65–0.86)	4.636e-05
9:83537225:A:G	0.78 (0.70–0.88)	3.47549e-05	0.978194	0.81 (0.65–1.01)	0.05765	0.75 (0.49–1.15)	0.1795	0.76 (0.51–1.15)	0.198058	0.77 (0.66–0.91)	0.00135
8:137770640:A:G	1.19 (1.10–1.29)	3.47822e-05	0.749153	1.07 (0.86–1.34)	0.5324	1.35 (0.87–2.10)	0.1845	1.21 (1.07–1.37)	0.00240573	1.19 (1.05–1.36)	0.008204
13:35067506:A:G	1.91 (1.41–2.60)	3.47839e-05	0.496319	NA	NA	NA	NA	1.78 (1.23–2.58)	0.00232691	2.24 (1.29–3.87)	0.003907
16:52436023:G:A	1.24 (1.12–1.38)	3.48069e-05	0.106963	1.08 (0.89–1.32)	0.4146	NA	NA	1.22 (1.04–1.43)	0.0130517	1.45 (1.20–1.75)	0.0001207
1:109783261:T:C	1.21 (1.11–1.33)	3.48151e-05	0.693585	1.30 (1.06–1.59)	0.01123	NA	NA	1.17 (1.02–1.34)	0.0266074	1.21 (1.05–1.41)	0.01067
9:83539471:G:A	0.78 (0.70–0.88)	3.48744e-05	0.990015	0.80 (0.65–0.99)	0.04189	0.74 (0.49–1.14)	0.1779	0.78 (0.52–1.18)	0.239956	0.78 (0.67–0.91)	0.001641
8:137770197:T:A	1.19 (1.10–1.29)	3.49186e-05	0.749343	1.07 (0.86–1.34)	0.5324	1.35 (0.87–2.10)	0.1845	1.21 (1.07–1.37)	0.00241661	1.19 (1.05–1.36)	0.008204
12:22849928:G:A	1.36 (1.17–1.56)	3.49578e-05	0.339743	2.19 (1.10–4.36)	0.02514	1.00 (0.46–2.16)	0.9969	1.27 (1.06–1.53)	0.0115681	1.47 (1.15–1.90)	0.002576
17:4923984:G:T	0.67 (0.55–0.81)	3.50573e-05	0.481692	0.47 (0.29–0.76)	0.002105	0.73 (0.40–1.36)	0.3218	0.71 (0.53–0.95)	0.0215292	0.71 (0.51–1.00)	0.04935
17:4930721:A:G	1.51 (1.24–1.83)	3.53672e-05	0.431567	2.20 (1.33–3.66)	0.002309	1.39 (0.75–2.57)	0.2965	1.35 (1.01–1.81)	0.0422681	1.51 (1.06–2.13)	0.02071
11:1250803:G:A	1.32 (1.16–1.50)	3.53839e-05	0.510961	0.94 (0.57–1.57)	0.8203	0.86 (0.26–2.80)	0.8029	1.36 (1.14–1.62)	0.000572689	1.35 (1.09–1.67)	0.006373
12:22851556:G:A	1.35 (1.17–1.56)	3.60434e-05	0.392316	2.12 (1.06–4.23)	0.0337	1.01 (0.47–2.19)	0.9744	1.27 (1.06–1.53)	0.0110356	1.47 (1.15–1.90)	0.002576
17:14751226:T:C	0.82 (0.75–0.90)	3.60486e-05	0.815032	0.87 (0.71–1.06)	0.1707	0.77 (0.41–1.45)	0.4167	0.78 (0.68–0.90)	0.000673607	0.85 (0.72–1.00)	0.04782
4:86474303:C:T	2.03 (0.91–4.55)	3.60795e-05	0.0339414	NA	NA	NA	NA	3.01 (1.86–4.87)	6.84864e-06	1.32 (0.73–2.38)	0.3548
4:79164046:C:T	1.29 (1.14–1.45)	3.62365e-05	0.290804	1.22 (0.89–1.66)	0.2135	NA	NA	1.42 (1.19–1.69)	6.99883e-05	1.16 (0.95–1.41)	0.1407
12:109114444:C:T	1.33 (1.16–1.52)	3.6266e-05	0.217151	1.42 (1.13–1.78)	0.002587	0.71 (0.25–1.96)	0.5031	1.14 (0.91–1.44)	0.247252	1.51 (1.18–1.94)	0.001111
13:62265736:G:A	0.60 (0.48–0.77)	3.63183e-05	0.391723	0.75 (0.52–1.07)	0.114	0.61 (0.29–1.28)	0.1884	0.58 (0.25–1.34)	0.202493	0.47 (0.32–0.70)	0.0001638
4:176655298:T:C	1.49 (0.91–2.42)	3.64521e-05	0.0482528	NA	NA	NA	NA	1.86 (1.42–2.43)	5.6731e-06	1.13 (0.74–1.71)	0.5713
6:38913177:A:G	0.85 (0.78–0.92)	3.65122e-05	0.363068	0.84 (0.70–1.00)	0.05221	NA	NA	0.81 (0.72–0.90)	0.000214438	0.92 (0.80–1.05)	0.2057
17:4935832:A:G	1.50 (1.24–1.82)	3.6565e-05	0.413551	2.20 (1.33–3.66)	0.002309	1.40 (0.76–2.58)	0.2829	1.34 (1.00–1.79)	0.0487143	1.52 (1.07–2.15)	0.0182
8:137808923:C:T	1.19 (1.09–1.29)	3.65837e-05	0.645301	1.05 (0.85–1.31)	0.6448	1.35 (0.87–2.11)	0.1799	1.21 (1.07–1.37)	0.00265352	1.20 (1.06–1.37)	0.005636
5:22660886:T:G	1.41 (1.20–1.66)	3.68792e-05	0.197566	1.57 (1.09–2.28)	0.01653	NA	NA	1.18 (0.91–1.52)	0.211835	1.61 (1.24–2.09)	0.0003166
1:106835050:G:A	2.21 (1.52–3.22)	3.70451e-05	0.809875	NA	NA	NA	NA	2.15 (1.38–3.35)	0.000771177	2.38 (1.17–4.82)	0.01634
14:46967523:G:C	1.25 (1.12–1.38)	3.72726e-05	0.251209	1.07 (0.84–1.36)	0.5937	1.43 (0.73–2.79)	0.2921	1.20 (1.03–1.40)	0.021124	1.43 (1.19–1.72)	0.0001482
1:17892190:G:T	1.69 (1.32–2.17)	3.72815e-05	0.626083	1.44 (0.72–2.87)	0.3083	2.34 (1.34–4.08)	0.002705	1.61 (1.09–2.38)	0.0162217	1.53 (0.94–2.49)	0.08648
8:3335175:C:T	0.65 (0.53–0.80)	3.75638e-05	0.107224	1.00 (0.45–2.21)	0.9898	0.30 (0.12–0.75)	0.009573	0.36 (0.16–0.81)	0.0142131	0.69 (0.55–0.86)	0.001298
7:108483719:C:T	1.54 (1.02–2.31)	3.75668e-05	0.0375777	2.34 (1.11–4.95)	0.02618	1.87 (0.97–3.60)	0.06189	1.73 (1.32–2.27)	6.34724e-05	0.88 (0.57–1.37)	0.581
2:146548540:T:C	1.18 (1.01–1.39)	3.76528e-05	0.0382873	1.31 (1.09–1.59)	0.004918	0.97 (0.63–1.49)	0.8984	1.33 (1.16–1.53)	5.83796e-05	1.03 (0.89–1.19)	0.7338
10:91381860:A:G	0.85 (0.78–0.92)	3.77055e-05	0.102287	0.83 (0.69–1.00)	0.05134	0.50 (0.32–0.77)	0.001832	0.85 (0.76–0.96)	0.00973896	0.89 (0.78–1.02)	0.08361
6:109031005:G:C	1.33 (1.16–1.52)	3.78131e-05	0.853367	1.26 (1.04–1.54)	0.01939	1.18 (0.55–2.52)	0.6732	1.48 (1.06–2.06)	0.0210014	1.37 (1.08–1.73)	0.009159
6:12308142:T:C	1.21 (1.11–1.33)	3.79577e-05	0.180153	1.30 (1.06–1.58)	0.009759	NA	NA	1.11 (0.98–1.27)	0.107131	1.34 (1.13–1.60)	0.0008524
12:109082722:G:T	1.39 (1.19–1.63)	3.80725e-05	0.09145	1.43 (1.12–1.83)	0.003878	NA	NA	1.09 (0.81–1.45)	0.577546	1.71 (1.28–2.28)	0.0002977
3:172884844:C:G	0.83 (0.76–0.91)	3.82473e-05	0.955379	0.81 (0.67–0.97)	0.02134	0.91 (0.53–1.57)	0.7343	0.85 (0.74–0.97)	0.0175803	0.82 (0.71–0.96)	0.01257
2:177001962:C:T	1.96 (1.42–2.69)	3.82701e-05	0.785643	2.47 (1.14–5.35)	0.02207	NA	NA	1.97 (1.11–3.52)	0.0209036	1.80 (1.16–2.80)	0.008806
7:47240922:C:T	1.26 (1.13–1.41)	3.83388e-05	0.411297	1.11 (0.87–1.43)	0.3997	1.58 (0.88–2.82)	0.1248	1.22 (1.05–1.42)	0.0109998	1.42 (1.15–1.77)	0.001337
5:91097418:C:T	1.40 (1.19–1.64)	3.84549e-05	0.922721	1.36 (0.97–1.90)	0.07086	NA	NA	1.37 (1.08–1.74)	0.00955288	1.47 (1.11–1.94)	0.007575
3:172884977:G:A	0.83 (0.76–0.91)	3.84927e-05	0.962339	0.82 (0.68–0.98)	0.02981	0.91 (0.53–1.57)	0.7343	0.85 (0.74–0.97)	0.0178074	0.82 (0.70–0.95)	0.009241
7:108403459:C:T	1.53 (0.93–2.53)	3.85324e-05	0.00652619	2.69 (1.20–6.03)	0.01655	1.92 (0.97–3.81)	0.06159	1.72 (1.32–2.25)	7.30859e-05	0.79 (0.51–1.21)	0.2713
20:33564738:G:A	1.51 (1.08–2.11)	3.86662e-05	0.0140857	1.96 (1.34–2.87)	0.0005683	2.19 (1.28–3.77)	0.004483	1.00 (0.74–1.34)	0.143944	1.41 (1.06–1.88)	0.01721
19:15702254:T:A	0.84 (0.78–0.91)	3.86878e-05	0.904838	0.79 (0.65–0.96)	0.01753	0.82 (0.49–1.36)	0.4373	0.85 (0.76–0.95)	0.00574445	0.87 (0.75–1.00)	0.0571
1:17747977:G:A	1.91 (1.40–2.59)	3.87633e-05	0.277606	2.94 (1.25–6.92)	0.01321	NA	NA	1.47 (0.92–2.33)	0.106317	2.19 (1.37–3.49)	0.001051
7:108405747:A:G	1.54 (0.93–2.53)	3.89164e-05	0.00666163	2.69 (1.20–6.03)	0.01655	1.92 (0.97–3.81)	0.06159	1.72 (1.32–2.25)	7.32212e-05	0.79 (0.52–1.21)	0.2793
5:91105414:C:A	1.40 (1.19–1.64)	3.91248e-05	0.905873	1.33 (0.95–1.86)	0.09902	NA	NA	1.39 (1.09–1.76)	0.00725575	1.46 (1.11–1.93)	0.007375
5:11034323:A:C	1.32 (1.16–1.51)	3.93431e-05	0.227344	1.45 (1.16–1.83)	0.001424	NA	NA	1.43 (1.13–1.81)	0.00316585	1.12 (0.89–1.42)	0.3211
9:93171444:G:A	0.83 (0.76–0.91)	3.93681e-05	0.116953	0.91 (0.75–1.10)	0.3333	0.48 (0.29–0.80)	0.004658	0.85 (0.75–0.97)	0.0151236	0.78 (0.66–0.93)	0.004816
3:172885366:A:G	0.83 (0.76–0.91)	3.97085e-05	0.921137	0.81 (0.68–0.98)	0.02633	0.97 (0.56–1.68)	0.9052	0.85 (0.74–0.97)	0.0174784	0.82 (0.70–0.95)	0.009241
14:95684364:G:C	1.37 (1.18–1.59)	3.973e-05	0.104194	1.30 (0.98–1.71)	0.06512	3.10 (1.26–7.63)	0.01385	1.52 (1.21–1.90)	0.000266674	1.09 (0.80–1.49)	0.5917
10:44518962:A:G	1.54 (1.25–1.88)	3.97673e-05	0.771952	1.61 (1.08–2.42)	0.02035	NA	NA	1.41 (1.02–1.93)	0.0349879	1.65 (1.16–2.37)	0.005924
9:93172813:C:T	0.83 (0.76–0.91)	4.01437e-05	0.116803	0.91 (0.75–1.10)	0.3333	0.48 (0.29–0.80)	0.004658	0.85 (0.75–0.97)	0.0154197	0.78 (0.66–0.93)	0.004816
8:137808403:G:A	1.19 (1.09–1.29)	4.03634e-05	0.648169	1.05 (0.85–1.31)	0.6448	1.35 (0.87–2.11)	0.1799	1.21 (1.07–1.37)	0.0026648	1.20 (1.05–1.37)	0.006288
3:165245229:T:A	0.61 (0.48–0.77)	4.03782e-05	0.263275	0.56 (0.42–0.74)	4.588e-05	NA	NA	NA	NA	0.76 (0.48–1.19)	0.2221
10:44547394:G:A	1.55 (1.26–1.92)	4.04159e-05	0.941905	1.54 (1.02–2.32)	0.03904	NA	NA	1.50 (1.07–2.09)	0.0191543	1.63 (1.14–2.33)	0.007207
11:1248960:G:A	1.36 (1.17–1.57)	4.05179e-05	0.357744	0.88 (0.50–1.53)	0.6459	0.95 (0.29–3.09)	0.9318	1.47 (1.19–1.81)	0.000321877	1.35 (1.08–1.69)	0.008534
15:25189428:A:C	0.76 (0.66–0.87)	4.06682e-05	0.0571204	0.47 (0.30–0.72)	0.0005186	NA	NA	0.82 (0.69–0.97)	0.0179263	0.75 (0.58–0.97)	0.02655
7:67818152:G:A	2.17 (1.50–3.15)	4.07039e-05	0.534824	NA	NA	NA	NA	1.95 (1.18–3.23)	0.00954743	2.47 (1.43–4.27)	0.001191
9:78865740:G:A	1.19 (1.10–1.30)	4.08804e-05	0.699872	1.13 (0.89–1.43)	0.3106	NA	NA	1.17 (1.04–1.32)	0.00817128	1.25 (1.09–1.44)	0.002028
5:91102508:G:A	1.40 (1.19–1.64)	4.10833e-05	0.904296	1.33 (0.95–1.86)	0.09902	NA	NA	1.38 (1.09–1.75)	0.00762586	1.46 (1.11–1.93)	0.007375
7:47241161:C:T	1.26 (1.13–1.41)	4.13703e-05	0.408753	1.11 (0.87–1.43)	0.3997	1.58 (0.88–2.82)	0.1248	1.22 (1.04–1.42)	0.0118261	1.42 (1.15–1.77)	0.001337
2:146543852:A:G	1.18 (1.01–1.39)	4.1374e-05	0.0393678	1.32 (1.09–1.59)	0.004261	0.97 (0.63–1.49)	0.8961	1.33 (1.15–1.53)	7.37708e-05	1.03 (0.89–1.19)	0.7338
7:47241263:C:T	1.26 (1.13–1.41)	4.13784e-05	0.408744	1.11 (0.87–1.43)	0.3997	1.58 (0.88–2.82)	0.1248	1.22 (1.04–1.42)	0.011828	1.42 (1.15–1.77)	0.001337
7:108387193:T:C	1.53 (0.93–2.52)	4.13806e-05	0.00673426	2.69 (1.20–6.03)	0.01655	1.88 (0.95–3.71)	0.07134	1.72 (1.32–2.26)	7.07229e-05	0.79 (0.51–1.21)	0.2713
12:132827464:C:T	0.55 (0.42–0.74)	4.1508e-05	0.333005	0.62 (0.43–0.89)	0.008986	NA	NA	NA	NA	0.47 (0.30–0.73)	0.0009545
14:56556697:G:A	0.79 (0.70–0.88)	4.15156e-05	0.851644	0.72 (0.58–0.91)	0.005246	0.76 (0.44–1.33)	0.338	0.82 (0.69–0.98)	0.0293118	0.80 (0.64–0.99)	0.04196
1:17879544:G:A	1.70 (1.32–2.18)	4.16187e-05	0.618606	1.49 (0.71–3.13)	0.291	2.37 (1.36–4.13)	0.002287	1.56 (1.05–2.30)	0.0263379	1.58 (0.96–2.59)	0.07242
8:137808181:T:C	1.19 (1.09–1.29)	4.16991e-05	0.650056	1.05 (0.85–1.31)	0.6448	1.35 (0.87–2.11)	0.1799	1.21 (1.07–1.37)	0.00276912	1.20 (1.05–1.37)	0.006288
3:143839670:G:A	0.47 (0.32–0.67)	4.17023e-05	0.942416	0.46 (0.29–0.73)	0.0009893	NA	NA	NA	NA	0.47 (0.26–0.86)	0.01471
15:58740588:C:T	0.79 (0.70–0.88)	4.17221e-05	0.21022	0.77 (0.63–0.95)	0.01295	1.17 (0.72–1.88)	0.5262	0.52 (0.29–0.94)	0.0313359	0.78 (0.67–0.91)	0.001478
1:203480736:G:A	1.98 (1.43–2.74)	4.19888e-05	0.627686	NA	NA	1.13 (0.27–4.78)	0.8733	1.85 (1.14–2.99)	0.0128191	2.24 (1.40–3.56)	0.0007004
14:56556362:G:A	0.79 (0.70–0.88)	4.2034e-05	0.89891	0.73 (0.58–0.92)	0.007533	0.76 (0.44–1.32)	0.336	0.82 (0.69–0.98)	0.0284794	0.79 (0.64–0.98)	0.03379
14:56556168:C:G	0.79 (0.70–0.88)	4.21058e-05	0.898794	0.73 (0.58–0.92)	0.007533	0.76 (0.44–1.32)	0.336	0.82 (0.69–0.98)	0.0285241	0.79 (0.64–0.98)	0.03379
10:91378073:A:G	0.85 (0.78–0.92)	4.21585e-05	0.0922427	0.82 (0.68–0.99)	0.03433	0.49 (0.32–0.77)	0.001951	0.86 (0.76–0.96)	0.0105697	0.90 (0.78–1.02)	0.1073
10:44511783:A:G	1.54 (1.25–1.89)	4.22256e-05	0.721108	1.61 (1.07–2.41)	0.02092	NA	NA	1.39 (1.01–1.91)	0.0413605	1.68 (1.17–2.41)	0.004874
10:44487027:C:T	1.48 (1.23–1.78)	4.24237e-05	0.540117	1.41 (1.00–1.98)	0.0492	NA	NA	1.36 (1.01–1.83)	0.0412248	1.74 (1.23–2.45)	0.0016
1:22155723:T:C	0.83 (0.76–0.91)	4.24964e-05	0.878551	0.81 (0.66–0.99)	0.04053	NA	NA	0.85 (0.74–0.98)	0.0205975	0.81 (0.70–0.94)	0.006319
14:79392111:A:G	1.19 (1.10–1.30)	4.2549e-05	0.617639	1.25 (1.05–1.50)	0.01434	1.50 (0.97–2.33)	0.06854	1.18 (1.04–1.35)	0.0102079	1.13 (0.97–1.32)	0.1051
11:75293345:G:C	1.82 (1.37–2.43)	4.25568e-05	0.379583	NA	NA	NA	NA	1.68 (1.19–2.36)	0.00295177	2.23 (1.31–3.79)	0.003198
10:44508583:C:G	1.54 (1.25–1.89)	4.26259e-05	0.699491	1.58 (1.05–2.36)	0.02792	NA	NA	1.39 (1.01–1.91)	0.0413605	1.71 (1.19–2.45)	0.003602
13:62276769:G:A	0.61 (0.48–0.77)	4.28454e-05	0.372698	0.76 (0.53–1.08)	0.128	0.61 (0.29–1.28)	0.1893	0.58 (0.25–1.34)	0.202493	0.47 (0.32–0.70)	0.0001638
3:167283943:T:C	1.87 (1.39–2.53)	4.28596e-05	0.841431	NA	NA	NA	NA	1.91 (1.34–2.70)	0.000301328	1.78 (0.99–3.19)	0.05384
1:17879964:C:T	1.69 (1.32–2.18)	4.28636e-05	0.625243	1.49 (0.71–3.13)	0.291	2.36 (1.36–4.11)	0.002392	1.56 (1.05–2.30)	0.0263379	1.58 (0.96–2.59)	0.07242
3:66895469:T:C	0.81 (0.73–0.90)	4.29463e-05	0.732501	0.76 (0.62–0.94)	0.0108	NA	NA	0.85 (0.71–1.02)	0.0824055	0.81 (0.69–0.94)	0.005107
13:27865436:A:G	1.19 (1.09–1.29)	4.30372e-05	0.158674	1.09 (0.91–1.31)	0.3426	0.78 (0.51–1.22)	0.2794	1.27 (1.11–1.45)	0.000510367	1.21 (1.06–1.38)	0.005314
15:25184117:A:G	0.70 (0.53–0.91)	4.31027e-05	0.0471235	0.46 (0.30–0.70)	0.0003506	NA	NA	0.82 (0.69–0.96)	0.0164694	0.75 (0.58–0.97)	0.02741
8:137809416:T:C	1.19 (1.09–1.29)	4.31045e-05	0.649766	1.05 (0.85–1.31)	0.6448	1.36 (0.87–2.11)	0.1779	1.21 (1.07–1.37)	0.00288779	1.20 (1.05–1.37)	0.006288
6:152606237:G:A	1.22 (1.11–1.35)	4.31948e-05	0.684788	1.15 (0.95–1.41)	0.1587	NA	NA	1.29 (1.10–1.51)	0.00188475	1.21 (1.04–1.41)	0.01568
8:142375445:T:C	1.28 (1.14–1.44)	4.33704e-05	0.299053	1.25 (1.05–1.50)	0.01353	NA	NA	1.51 (1.18–1.94)	0.00123424	1.18 (0.97–1.44)	0.1074
12:22844112:G:A	1.35 (1.17–1.56)	4.35539e-05	0.353814	2.15 (1.08–4.27)	0.02859	0.98 (0.45–2.11)	0.9521	1.27 (1.05–1.53)	0.0117041	1.47 (1.14–1.89)	0.002994
1:203480353:G:A	1.98 (1.43–2.76)	4.36495e-05	0.583275	NA	NA	1.13 (0.27–4.78)	0.8733	1.82 (1.12–2.94)	0.0150786	2.29 (1.43–3.68)	0.0005752
7:106472351:C:G	0.49 (0.35–0.69)	4.38091e-05	0.212295	0.39 (0.24–0.64)	0.0002098	NA	NA	NA	NA	0.60 (0.38–0.96)	0.03365
5:91098068:C:A	1.39 (1.19–1.64)	4.40007e-05	0.908974	1.34 (0.96–1.87)	0.08706	NA	NA	1.37 (1.08–1.74)	0.00897808	1.47 (1.11–1.94)	0.007575
12:209368:G:T	1.36 (1.17–1.57)	4.41558e-05	0.933955	1.41 (1.07–1.86)	0.01593	NA	NA	1.31 (1.00–1.71)	0.0522647	1.36 (1.09–1.70)	0.007078
12:109141125:A:G	1.56 (1.26–1.93)	4.42056e-05	0.751006	1.53 (1.18–1.97)	0.001214	NA	NA	NA	NA	1.64 (1.12–2.43)	0.01205
3:31895295:G:A	0.72 (0.61–0.84)	4.43303e-05	0.201948	1.04 (0.61–1.75)	0.8916	NA	NA	0.65 (0.53–0.80)	3.86432e-05	0.78 (0.59–1.04)	0.08738
4:79639658:A:G	0.85 (0.79–0.92)	4.44184e-05	0.863901	0.89 (0.73–1.08)	0.2322	NA	NA	0.84 (0.75–0.94)	0.00189393	0.85 (0.74–0.97)	0.01525
19:21822054:C:G	0.83 (0.76–0.91)	4.46864e-05	0.819041	0.88 (0.72–1.08)	0.2133	NA	NA	0.81 (0.71–0.94)	0.00351394	0.83 (0.73–0.95)	0.008188
17:48331044:G:A	1.19 (1.09–1.29)	4.46938e-05	0.588174	1.31 (1.04–1.65)	0.0194	0.96 (0.61–1.52)	0.8754	1.15 (1.03–1.30)	0.0151675	1.23 (1.06–1.42)	0.007273
18:42370657:G:T	0.60 (0.47–0.77)	4.50066e-05	0.729359	0.62 (0.46–0.82)	0.0009237	NA	NA	NA	NA	0.56 (0.35–0.90)	0.01618
3:169179876:C:T	0.84 (0.77–0.91)	4.50284e-05	0.482056	0.75 (0.55–1.02)	0.06361	1.00 (0.65–1.53)	0.9802	0.88 (0.78–0.98)	0.0195818	0.78 (0.67–0.91)	0.001387
6:12308082:G:C	1.21 (1.11–1.33)	4.51285e-05	0.167052	1.30 (1.06–1.58)	0.009759	NA	NA	1.11 (0.97–1.26)	0.119899	1.34 (1.13–1.60)	0.0008524
11:1256117:G:A	1.35 (1.17–1.56)	4.51412e-05	0.562367	0.97 (0.53–1.76)	0.913	0.83 (0.26–2.66)	0.7509	1.41 (1.15–1.73)	0.00113372	1.38 (1.10–1.72)	0.004721
3:95619843:A:G	1.91 (1.40–2.60)	4.51703e-05	0.939143	NA	NA	NA	NA	1.94 (1.16–3.23)	0.0111824	1.89 (1.28–2.79)	0.001398
3:66881402:G:C	0.81 (0.73–0.90)	4.51787e-05	0.770985	0.77 (0.62–0.97)	0.02347	0.85 (0.50–1.44)	0.5402	0.87 (0.73–1.04)	0.137626	0.78 (0.67–0.91)	0.001519
14:42191238:C:T	1.75 (1.34–2.28)	4.54589e-05	0.100359	2.01 (1.47–2.77)	1.554e-05	NA	NA	NA	NA	1.23 (0.75–2.02)	0.4188
2:198955708:C:A	0.84 (0.77–0.91)	4.5464e-05	0.514279	0.82 (0.65–1.03)	0.08441	NA	NA	0.88 (0.78–1.00)	0.0552443	0.79 (0.69–0.91)	0.0007744
3:167286587:T:C	1.80 (1.36–2.39)	4.54769e-05	0.834317	1.41 (0.58–3.41)	0.4505	NA	NA	1.88 (1.33–2.67)	0.000365141	1.78 (0.99–3.19)	0.05384
16:84632431:G:T	1.27 (1.13–1.43)	4.55472e-05	0.243124	1.17 (0.95–1.44)	0.1346	NA	NA	1.47 (1.20–1.81)	0.000238294	1.21 (1.00–1.47)	0.05388
20:33544973:A:T	1.51 (1.07–2.15)	4.58181e-05	0.0107914	2.02 (1.37–2.98)	0.0003818	2.18 (1.28–3.74)	0.004397	1.00 (0.74–1.34)	0.160312	1.39 (1.03–1.86)	0.02971
20:33537671:G:A	1.52 (1.07–2.16)	4.58267e-05	0.0104416	1.99 (1.35–2.94)	0.000529	2.26 (1.32–3.88)	0.002994	1.00 (0.75–1.34)	0.171925	1.39 (1.03–1.86)	0.02971
5:31827064:A:T	0.85 (0.70–1.03)	4.58554e-05	0.00383022	0.71 (0.59–0.87)	0.000657	0.83 (0.50–1.37)	0.47	0.81 (0.72–0.91)	0.000406925	1.06 (0.92–1.21)	0.4281
12:5164191:T:C	1.19 (1.10–1.30)	4.59815e-05	0.749539	1.19 (0.97–1.46)	0.09452	1.47 (0.93–2.32)	0.09622	1.15 (1.01–1.31)	0.0326944	1.22 (1.06–1.40)	0.005526
14:79388431:C:A	1.19 (1.10–1.30)	4.60149e-05	0.561818	1.26 (1.05–1.51)	0.01228	1.53 (0.98–2.37)	0.0591	1.18 (1.04–1.34)	0.012114	1.13 (0.97–1.32)	0.1116
3:130816078:C:A	1.77 (1.35–2.34)	4.6228e-05	0.324296	1.93 (1.40–2.66)	6.344e-05	NA	NA	NA	NA	1.41 (0.82–2.41)	0.2119
8:1094105:G:T	1.18 (1.09–1.28)	4.65041e-05	0.584414	1.26 (0.98–1.61)	0.07049	1.27 (0.70–2.30)	0.4386	1.12 (1.00–1.25)	0.0471392	1.25 (1.10–1.44)	0.001063
9:93241309:G:A	0.85 (0.79–0.92)	4.65223e-05	0.710469	0.92 (0.74–1.13)	0.3992	NA	NA	0.83 (0.74–0.93)	0.00083222	0.86 (0.75–0.98)	0.0203
14:46926398:G:T	1.22 (0.99–1.49)	4.67564e-05	0.0211367	0.93 (0.76–1.15)	0.5056	1.61 (0.80–3.24)	0.1788	1.25 (1.07–1.47)	0.00445316	1.41 (1.18–1.68)	0.0001502
2:112219398:C:T	1.54 (1.25–1.89)	4.68605e-05	0.143365	2.16 (1.29–3.63)	0.003477	NA	NA	1.23 (0.90–1.69)	0.194793	1.70 (1.23–2.35)	0.001372
9:93223608:C:A	0.86 (0.79–0.92)	4.69958e-05	0.884324	0.82 (0.68–0.98)	0.03114	0.80 (0.52–1.23)	0.3028	0.85 (0.77–0.95)	0.00430102	0.89 (0.78–1.01)	0.06691
13:92513653:G:A	1.18 (1.09–1.28)	4.70838e-05	0.75859	1.15 (0.91–1.47)	0.24	1.49 (0.91–2.46)	0.1136	1.16 (1.03–1.29)	0.0103854	1.21 (1.05–1.40)	0.006955
4:30994048:T:C	1.43 (1.20–1.70)	4.73863e-05	0.672199	1.46 (1.19–1.80)	0.0003179	NA	NA	NA	NA	1.35 (1.00–1.84)	0.05241
4:30995773:A:G	1.43 (1.20–1.70)	4.73863e-05	0.672199	1.46 (1.19–1.80)	0.0003179	NA	NA	NA	NA	1.35 (1.00–1.84)	0.05241
3:167283794:G:C	1.86 (1.38–2.52)	4.74772e-05	0.852952	NA	NA	NA	NA	1.90 (1.34–2.69)	0.000335251	1.78 (0.99–3.19)	0.05384
1:17880624:G:A	1.69 (1.31–2.17)	4.75665e-05	0.626351	1.49 (0.71–3.13)	0.291	2.35 (1.35–4.10)	0.002502	1.55 (1.05–2.29)	0.0282883	1.58 (0.96–2.59)	0.07242
1:81981268:T:C	1.93 (1.41–2.65)	4.76475e-05	0.612196	2.03 (1.40–2.93)	0.0001813	NA	NA	NA	NA	1.68 (0.91–3.11)	0.09491
17:60864070:G:A	2.11 (1.47–3.03)	4.80333e-05	0.370997	NA	NA	NA	NA	2.41 (1.52–3.82)	0.000184856	1.72 (0.96–3.07)	0.06739
10:44516475:C:T	1.53 (1.25–1.88)	4.81184e-05	0.785252	1.59 (1.06–2.38)	0.02551	NA	NA	1.41 (1.02–1.93)	0.0349879	1.65 (1.16–2.37)	0.005924
15:70924680:C:T	2.79 (1.70–4.59)	4.81685e-05	0.447541	NA	NA	NA	NA	3.52 (1.62–7.64)	0.0014601	2.38 (1.25–4.54)	0.008295
1:234451056:C:T	0.68 (0.56–0.82)	4.82238e-05	0.820009	0.69 (0.55–0.87)	0.001414	NA	NA	NA	NA	0.66 (0.48–0.91)	0.01152
12:22832818:G:T	1.35 (1.17–1.56)	4.83359e-05	0.420182	2.05 (1.04–4.02)	0.03707	1.00 (0.46–2.15)	0.9893	1.27 (1.06–1.53)	0.0113087	1.46 (1.13–1.88)	0.003406
4:79146435:T:C	1.30 (1.14–1.47)	4.84458e-05	0.215422	1.31 (0.96–1.78)	0.09352	NA	NA	1.44 (1.20–1.73)	8.4415e-05	1.13 (0.92–1.39)	0.2528
4:138375540:T:C	1.79 (1.35–2.37)	4.84805e-05	0.343705	2.05 (1.35–3.10)	0.000694	NA	NA	2.05 (1.16–3.60)	0.0130039	1.30 (0.77–2.17)	0.3235
7:29649641:T:G	0.85 (0.78–0.92)	4.8583e-05	0.511941	0.93 (0.76–1.12)	0.4341	0.27 (0.04–1.96)	0.1948	0.84 (0.75–0.95)	0.00476816	0.82 (0.72–0.94)	0.003456
12:109156699:G:A	1.56 (1.26–1.93)	4.86451e-05	0.843876	1.54 (1.19–1.98)	0.001016	NA	NA	NA	NA	1.61 (1.09–2.37)	0.01659
7:47240962:A:C	1.26 (1.13–1.40)	4.86455e-05	0.402983	1.10 (0.86–1.42)	0.4391	1.58 (0.88–2.82)	0.1248	1.22 (1.05–1.42)	0.0112259	1.42 (1.14–1.76)	0.001536
10:44512390:C:T	1.53 (1.25–1.88)	4.89322e-05	0.749324	1.61 (1.07–2.41)	0.02092	NA	NA	1.39 (1.01–1.91)	0.0413605	1.65 (1.16–2.37)	0.005924
7:63689258:A:G	1.19 (1.09–1.30)	4.91062e-05	0.844546	1.25 (1.01–1.56)	0.04052	1.20 (0.73–1.97)	0.4702	1.15 (1.02–1.29)	0.0224323	1.23 (1.06–1.44)	0.006601
18:8359461:T:C	0.84 (0.77–0.91)	4.93506e-05	0.599147	0.82 (0.68–0.98)	0.03187	0.87 (0.35–2.17)	0.7708	0.89 (0.79–1.01)	0.08004	0.79 (0.68–0.91)	0.001137
4:79640162:C:T	0.85 (0.79–0.92)	4.95152e-05	0.871329	0.89 (0.73–1.08)	0.2322	NA	NA	0.84 (0.75–0.94)	0.00213869	0.85 (0.74–0.97)	0.01525
8:137811273:G:A	1.19 (1.09–1.29)	4.95638e-05	0.771022	1.08 (0.86–1.35)	0.5126	1.36 (0.88–2.12)	0.17	1.20 (1.06–1.36)	0.00376372	1.19 (1.05–1.36)	0.008696
9:93194746:A:G	0.81 (0.67–0.97)	4.98942e-05	0.0182606	0.99 (0.81–1.21)	0.9211	0.48 (0.29–0.80)	0.004611	0.86 (0.76–0.98)	0.0241742	0.73 (0.62–0.87)	0.0002551
20:33552305:C:T	1.52 (1.07–2.14)	4.99375e-05	0.0124462	1.99 (1.35–2.94)	0.000529	2.23 (1.29–3.85)	0.003904	1.01 (0.75–1.35)	0.165014	1.39 (1.04–1.87)	0.02714
†The variant identifier corresponds to chromosomal position (hg19) followed by non-tested allele and tested allele. Ten of the sentinel variants unavailable in any of the ethnic-specific results from the replication stage are shown in bold. Abbreviations: 95% CI: 95% confidence interval; AFR: African-Americans; AS: Singaporean Chinese; EUR: Europeans; HIS: Hispanics/Latinos; OR: Odds ratio; NA: N…

## Sheet: S4
Table S4. Association results for the indepent variants sugestively associated with asthma exacerbations in the discovery stage and attempted to be replicated.
			Discovery			Replication									Discovery + Replication
			Meta-analysis			Meta-analysis			EUR		HIS		PHI
ID†	rsID	Closest gene/genes	OR (95% CI)	P	Cochran's Q P	OR (95% CI)	P	Cochran's Q P	OR (95% CI)	P	OR (95% CI)	P	OR (95% CI)	P	OR (95% CI)	P	Cochran's Q P
1:101210560:C:T	rs12091010	EXTL2	0.82 (0.75–0.90)	9.05244e-06	0.482787	0.89 (0.82–0.97)	0.00534893	0.491899	0.88 (0.81–0.96)	0.00354272	1.04 (0.78–1.37)	0.8051	0.73 (0.32–1.62)	0.4344	0.86 (0.81–0.91)	4.2286e-07	0.447481
5:22659406:T:C	rs6888198	CDH12	1.37 (1.23–1.54)	1.95177e-08	0.581708	1.02 (0.90–1.15)	0.771726	0.717816	1.03 (0.91–1.17)	0.642018	0.88 (0.50–1.56)	0.34679	0.73 (0.25–2.13)	0.5595	1.24 (1.05–1.45)	2.40509e-06	0.0188557
9:93255874:C:A	rs1551751	RP11-555F9.2	0.81 (0.75–0.88)	6.34794e-08	0.227306	1.06 (0.99–1.13)	0.0792659	0.59684	1.06 (0.99–1.13)	0.0896743	1.10 (0.85–1.42)	0.4613	0.71 (0.32–1.58)	0.4063	0.88 (0.76–1.02)	3.36342e-06	9.40231e-06
10:91376299:T:C	rs943126	PANK1	0.85 (0.78–0.92)	3.10149e-05	0.0801115	0.92 (0.86–0.98)	0.012973	0.3873	0.93 (0.87–1.00)	0.038226	0.76 (0.58–1.00)	0.05393	0.92 (0.48–1.77)	0.8064	0.89 (0.85–0.94)	4.93204e-06	0.0790729
4:15210879:C:T	rs74468406	RP11-665G4.1	0.35 (0.22–0.58)	3.18315e-05	0.11219	0,36 (0.09–1.48)	0.1556	NA	0,36 (0.09–1.48)	0.1556	NA	NA	NA	NA	0.35 (0.22–0.56)	1.10545e-05	0.283191
2:150333601:A:G	rs28366893	LYPD6	1.60 (1.30–1.96)	9.92522e-06	0.645103	1.19 (0.71–1.98)	0.508118	0.0788175	NA	NA	1.04 (0.61–1.77)	0.891	5.62 (0.92–34.20)	0.06108	1.53 (1.26–1.85)	1.40047e-05	0.221714
16:5521176:C:T	rs8182126	RP11-420N3.2	1.27 (1.16–1.39)	1.31166e-07	0.206174	0.98 (0.92–1.05)	0.564439	0.905334	0.98 (0.91–1.05)	0.495895	1.01 (0.82–1.26)	0.897708	1.08 (0.57–2.02)	0.8218	1.16 (1.00–1.34)	1.80108e-05	0.00021373
11:24826263:G:A	rs12576120	LUZP2	3.71 (2.03–6.77)	1.92828e-05	0.779415	1.65 (0.52–5.26)	0.3992	NA	NA	NA	NA	NA	1.65 (0.52–5.26)	0.3992	3.12 (1.83–5.33)	2.8924e-05	0.458219
12:132827464:C:T	rs75308084	GALNT9	0.55 (0.42–0.74)	4.1508e-05	0.333005	0.71 (0.37–1.35)	0.2962	NA	NA	NA	0.71 (0.37–1.35)	0.2962	NA	NA	0.58 (0.44–0.76)	2.9684e-05	0.498502
7:106472351:C:G	rs76729563	PIK3CG	0.49 (0.35–0.69)	4.38091e-05	0.212295	0.50 (0.10–2.54)	0.4	NA	0.50 (0.10–2.54)	0.4	NA	NA	NA	NA	0.49 (0.35–0.69)	3.01722e-05	0.459344
1:26690383:C:G	rs7540204	ZNF683	1.24 (1.14–1.34)	2.8473e-07	0.900973	1.01 (0.95–1.07)	0.779484	0.190768	1.01 (0.95–1.08)	0.696419	0.85 (0.64–1.14)	0.276	1.63 (0.84–3.17)	0.1518	1.14 (1.01–1.29)	3.759e-05	0.00379595
16:84632431:G:T	rs13330549	COTL1	1.27 (1.13–1.43)	4.55472e-05	0.243124	1.10 (0.99–1.23)	0.0877033	0.839373	1.10 (0.98–1.24)	0.11697	1.07 (0.76–1.50)	0.7069	1.37 (0.65–2.88)	0.414	1.18 (1.09–1.28)	5.33105e-05	0.269836
8:135657879:G:A	rs17777778	ZFAT	1.65 (1.31–2.07)	1.7956e-05	0.217406	1.12 (0.97–1.29)	0.115458	0.243551	1.12 (0.97–1.29)	0.115458	NA	NA	NA	NA	1.36 (0.98–1.89)	5.46666e-05	0.0124307
14:42191238:C:T	rs114813922	LRFN5	1.75 (1.34–2.28)	4.54589e-05	0.100359	0.75 (0.09–6.05)	0.784	NA	NA	NA	NA	NA	0.75 (0.09–6.05)	0.784	1.72 (1.32–2.25)	6.07034e-05	0.189847
1:17747977:G:A	rs113446968	RCC2	1.91 (1.40–2.59)	3.87633e-05	0.277606	1.25 (0.72–2.17)	0.424795	0.537529	1.31 (0.74–2.31)	0.340257	NA	NA	0.64 (0.07–5.80)	0.6905	1.72 (1.32–2.25)	6.85643e-05	0.323859
17:60868549:G:A	rs184550378	MARCH10	2.51 (1.67–3.75)	7.98819e-06	0.909479	1.20 (0.93–1.55)	0.160055	0.973011	1.20 (0.93–1.55)	0.160055	NA	NA	NA	NA	1.85 (1.04–3.30)	8.58587e-05	0.0101734
4:138375540:T:C	rs111547396	RPS23P2	1.79 (1.35–2.37)	4.84805e-05	0.343705	1.02 (0.45–2.32)	0.971405	0.598867	0.91 (0.37–2.28)	0.843844	NA	NA	1.60 (0.24–10.60)	0.6248	1.69 (1.29–2.20)	0.000114353	0.401026
5:168530764:T:C	rs295993	SLIT3	0.80 (0.73–0.88)	4.04625e-06	0.612366	0.99 (0.92–1.06)	0.816188	0.0791156	1.00 (0.93–1.08)	0.991024	0.97 (0.71–1.32)	0.8508	0.36 (0.14–0.87)	0.02404	0.86 (0.75–0.99)	0.000136516	0.00250597
17:201858:C:T	rs79808026	RPH3AL	1.64 (1.30–2.07)	2.7396e-05	0.0845755	1.05 (0.72–1.53)	0.79788	0.738899	1.05 (0.72–1.53)	0.79788	NA	NA	NA	NA	1.44 (0.99–2.08)	0.000140145	0.0323019
5:91103919:G:A	rs72773358	RAB5CP2	1.40 (1.19–1.64)	3.38049e-05	0.908062	1.10 (0.97–1.26)	0.12928	0.956534	1.10 (0.96–1.26)	0.159985	1.15 (0.74–1.80)	0.5243	0.92 (0.18–4.70)	0.9197	1.21 (1.10–1.34)	0.000152597	0.365247
5:75562587:T:A	rs2972826	SV2C	0.84 (0.78–0.91)	1.44095e-05	0.331336	0.97 (0.91–1.03)	0.283822	0.3053	0.96 (0.90–1.03)	0.236604	0.96 (0.75–1.24)	0.7785	1.58 (0.84–2.97)	0.153	0.91 (0.83–1.00)	0.000157157	0.0404999
9:22133716:T:C	rs10811659	CDKN2B-AS1	1.26 (1.14–1.39)	4.18335e-06	0.225157	0.85 (0.58–1.25)	0.287466	0.0143045	1.07 (0.99–1.15)	0.0910016	0.76 (0.57–1.01)	0.0615939	0.26 (0.06–1.11)	0.06861	1.15 (0.98–1.35)	0.000167863	0.000964409
13:88988346:G:C	rs118171904	LINC00433	2.16 (1.50–3.11)	3.42839e-05	0.5353	1.21 (0.95–1.53)	0.116055	0.778173	1.21 (0.95–1.53)	0.116055	NA	NA	NA	NA	1.68 (1.06–2.66)	0.000176207	0.0260143
7:108418594:T:C	rs7782139	C7orf66	1.33 (1.17–1.52)	1.90378e-05	0.143692	1.06 (0.93–1.22)	0.365047	0.314734	1.09 (0.93–1.27)	0.299092	1.06 (0.79–1.42)	0.719734	0.46 (0.15–1.38)	0.1653	1.21 (1.03–1.41)	0.000182252	0.0417582
10:14062413:G:T	rs2447015	FRMD4A	1.34 (1.17–1.53)	2.34787e-05	0.110076	1.03 (0.91–1.16)	0.679194	0.605584	1.03 (0.91–1.17)	0.651963	0.92 (0.60–1.39)	0.6818	1.62 (0.56–4.65)	0.3703	1.19 (1.00–1.43)	0.000201558	0.0186561
4:168810542:C:G	rs1963245	RP11-521F1.1	0.84 (0.77–0.91)	8.05583e-06	0.36064	1.00 (0.94–1.07)	0.906113	0.0518158	1.02 (0.95–1.08)	0.614734	0.92 (0.72–1.18)	0.5018	0.43 (0.21–0.89)	0.02218	0.87 (0.76–0.98)	0.000205647	0.000951687
9:93602967:A:G	rs10993706	SYK	0.68 (0.58–0.80)	3.60055e-06	0.642568	0.99 (0.88–1.11)	0.878132	0.47213	1.00 (0.89–1.13)	0.985102	0.83 (0.50–1.37)	0.4624	NA	NA	0.77 (0.62–0.98)	0.000220748	0.0047292
15:38327069:T:C	rs7171630	RP11-1008C21.1	0.64 (0.52–0.79)	2.86792e-05	0.87933	1.87 (1.08–3.21)	0.02428	NA	NA	NA	1.87 (1.08–3.21)	0.02428	NA	NA	0.87 (0.50–1.52)	0.000246839	0.00143303
12:11660451:G:A	rs1016322	RP11-434C1.3	1.21 (1.11–1.32)	2.10522e-05	0.128822	0.99 (0.92–1.06)	0.797735	0.391326	0.98 (0.91–1.05)	0.538786	1.13 (0.86–1.48)	0.3828	1.34 (0.71–2.52)	0.37	1.14 (1.00–1.30)	0.000254755	0.00299778
16:87162141:G:C	rs66585251	C16orf95	2.05 (1.50–2.79)	5.9828e-06	0.319886	1.02 (0.83–1.26)	0.818354	0.938977	1.02 (0.83–1.26)	0.818354	NA	NA	NA	NA	1.65 (0.93–2.94)	0.000264643	0.000868031
18:22647920:C:T	rs113875342	ZNF521	2.18 (1.52–3.12)	2.08844e-05	0.335746	0.72 (0.51–1.03)	0.0741409	0.634976	0.72 (0.51–1.03)	0.0741409	NA	NA	NA	NA	1.54 (0.67–3.52)	0.00026545	6.54541e-05
3:73596821:C:A	rs116082238	PDZRN3	0.44 (0.31–0.64)	1.26818e-05	0.570691	1.15 (0.67–1.96)	0.602549	0.0255382	1.15 (0.67–1.96)	0.602549	NA	NA	NA	NA	0.62 (0.33–1.16)	0.000302244	0.0137725
18:8360362:G:A	rs11665565	PTPRM	0.82 (0.75–0.89)	5.52492e-06	0.34032	1.04 (0.97–1.12)	0.23369	0.688543	1.04 (0.97–1.11)	0.314203	1.22 (0.85–1.78)	0.2848	1.04 (0.40–2.75)	0.9302	0.90 (0.78–1.05)	0.000309392	0.00098284
4:30994048:T:C	rs28436110	PCDH7	1.43 (1.20–1.70)	4.73863e-05	0.672199	0.88 (0.56–1.37)	0.570032	0.571994	NA	NA	0.85 (0.54–1.35)	0.4936	1.50 (0.22–9.97)	0.6773	1.34 (1.14–1.57)	0.00033019	0.214075
13:62265736:G:A	rs78112287	PCDH20	0.60 (0.48–0.77)	3.63183e-05	0.391723	1.38 (0.70–2.70)	0.353924	0.930326	1.34 (0.54–3.33)	0.531357	NA	NA	1.42 (0.52–3.86)	0.4907	0.66 (0.53–0.83)	0.000343405	0.150616
7:29649641:T:G	rs5027780	ZNRF2P2	0.85 (0.78–0.92)	4.8583e-05	0.511941	0.96 (0.90–1.02)	0.20151	0.826372	0.96 (0.90–1.03)	0.272042	0.89 (0.68–1.15)	0.3748	1.07 (0.39–2.92)	0.891	0.91 (0.87–0.96)	0.000344485	0.237598
4:40316615:A:G	rs35738535	AC195454.1	0.82 (0.75–0.89)	5.95831e-06	0.808295	0.99 (0.93–1.06)	0.830011	0.210454	1.00 (0.93–1.07)	0.991982	0.96 (0.77–1.22)	0.755114	0.46 (0.20–1.10)	0.07995	0.87 (0.78–0.98)	0.000344675	0.0084681
2:160872636:G:A	rs73004732	PLA2R1	1.49 (1.25–1.79)	1.07441e-05	0.31041	0.99 (0.82–1.20)	0.929292	0.92247	0.99 (0.81–1.21)	0.91158	NA	NA	1.03 (0.49–2.15)	0.9435	1.32 (1.04–1.67)	0.000353584	0.0240009
11:75293345:G:C	rs79205181	CTD-2530H12.4	1.82 (1.37–2.43)	4.25568e-05	0.379583	1.14 (0.92–1.41)	0.219808	0.476981	1.14 (0.92–1.41)	0.219808	NA	NA	NA	NA	1.53 (1.05–2.24)	0.000357867	0.0260277
20:59765295:C:T	rs860148	RP5-827L5.1	0.84 (0.78–0.91)	3.10809e-05	0.677151	0.87 (0.67–1.14)	0.31998	0.0391308	0.97 (0.91–1.04)	0.408652	0.98 (0.76–1.27)	0.8754	0.42 (0.22–0.80)	0.008326	0.87 (0.78–0.97)	0.000368807	0.0141961
6:117204711:T:G	rs35537732	RFX6	1.62 (1.31–2.00)	9.46491e-06	0.417735	0.96 (0.83–1.11)	0.565536	0.9818	0.96 (0.83–1.11)	0.565536	NA	NA	NA	NA	1.31 (0.87–1.97)	0.000390273	0.000237538
8:33342107:T:C	rs72646047	TTI2	1.79 (1.38–2.32)	1.15783e-05	0.849907	0.89 (0.74–1.08)	0.247022	0.192026	0.90 (0.74–1.08)	0.247022	NA	NA	NA	NA	1.38 (0.81–2.35)	0.000422419	0.000126825
3:95619843:A:G	rs144950730	MTHFD2P1	1.91 (1.40–2.60)	4.51703e-05	0.939143	1.15 (0.89–1.48)	0.283716	0.433261	1.15 (0.89–1.48)	0.283716	NA	NA	NA	NA	1.55 (1.06–2.27)	0.000433109	0.0468561
1:22155723:T:C	rs7518070	HSPG2	0.83 (0.76–0.91)	4.24964e-05	0.878551	1.09 (1.00–1.17)	0.0370017	0.0911571	1.11 (1.02–1.20)	0.0175183	1.03 (0.82–1.30)	0.802767	0.54 (0.28–1.04)	0.06386	0.90 (0.77–1.05)	0.000442294	0.000141835
3:172885163:C:T	rs963941	RP11-324C10.1	0.83 (0.76–0.91)	3.02858e-05	0.94426	0.96 (0.89–1.03)	0.288923	0.774161	0.96 (0.89–1.03)	0.270825	0.96 (0.73–1.27)	0.7892	1.23 (0.63–2.41)	0.5526	0.90 (0.85–0.96)	0.000458198	0.30825
2:177001145:G:T	rs76652183	HOXD-AS2	1.98 (1.43–2.74)	3.34035e-05	0.900163	0.92 (0.52–1.66)	0.7903	0.803059	0.85 (0.34–2.09)	0.717132	NA	NA	0.98 (0.46–2.12)	0.9676	1.66 (1.25–2.20)	0.000460356	0.259086
19:21821184:A:G	rs7257161	RP11-420K14.1	0.82 (0.76–0.90)	6.32545e-06	0.84158	1.02 (0.91–1.15)	0.718842	0.465294	1.01 (0.87–1.16)	0.925359	1.01 (0.79–1.29)	0.9684	1.48 (0.82–2.67)	0.199	0.88 (0.83–0.95)	0.000460664	0.0718157
9:83537225:A:G	rs11138910	RPS20P25	0.78 (0.70–0.88)	3.47549e-05	0.978194	1.11 (0.70–1.76)	0.0878261	0.00632849	0.88 (0.72–1.08)	0.232103	1.41 (1.08–1.85)	0.0114348	NA	NA	0.88 (0.73–1.06)	0.000466708	0.00684844
14:46920188:C:T	rs1452054	LINC00871	1.25 (1.13–1.39)	2.73166e-05	0.0521672	0.97 (0.90–1.05)	0.48972	0.929276	0.97 (0.90–1.06)	0.525645	0.96 (0.73–1.26)	0.774317	NA	NA	1.13 (0.96–1.34)	0.000471791	0.000534803
8:137807683:T:G	None	RP11-30J20.1	1.20 (1.10–1.31)	2.03455e-05	0.59406	1.01 (0.91–1.13)	0.84474	0.340317	1.05 (0.92–1.19)	0.493818	0.90 (0.73–1.11)	0.324512	1.34 (0.70–2.57)	0.3847	1.13 (1.05–1.20)	0.00049062	0.120635
11:80731379:T:C	rs1498330	RP11-664H7.1	1.73 (1.36–2.19)	7.96381e-06	0.471855	0.98 (0.82–1.15)	0.772649	0.654002	0.98 (0.82–1.15)	0.772649	NA	NA	NA	NA	1.48 (0.97–2.27)	0.000494138	0.00108716
3:180444475:G:C	rs9290707	CCDC39	0.83 (0.77–0.91)	1.48455e-05	0.0903541	0.98 (0.92–1.05)	0.566952	0.140389	0.96 (0.90–1.03)	0.276265	1.19 (0.92–1.53)	0.1786	1.40 (0.78–2.53)	0.2621	0.90 (0.80–1.02)	0.000508015	0.00318922
12:209368:G:T	rs11831446	IQSEC3	1.36 (1.17–1.57)	4.41558e-05	0.933955	1.06 (0.91–1.24)	0.45574	0.355126	1.05 (0.89–1.24)	0.585466	1.20 (0.82–1.78)	0.3492	0.40 (0.09–1.79)	0.228	1.21 (1.09–1.34)	0.000511622	0.19424
4:79572289:C:T	rs11736602	LINC01094	0.83 (0.76–0.90)	8.56414e-06	0.581102	1.02 (0.96–1.09)	0.506866	0.391159	1.03 (0.96–1.11)	0.368149	0.94 (0.76–1.16)	0.545212	NA	NA	0.89 (0.78–1.00)	0.000512546	0.00338904
12:22847148:C:T	rs151324757	ETNK1	1.36 (1.18–1.57)	3.0843e-05	0.358742	1.03 (0.92–1.16)	0.582606	0.141464	1.02 (0.91–1.14)	0.717254	NA	NA	2.03 (0.82–5.04)	0.1267	1.29 (1.04–1.59)	0.000517336	0.0155835
8:142375445:T:C	rs6421024	GPR20	1.28 (1.14–1.44)	4.33704e-05	0.299053	1.04 (0.92–1.19)	0.51802	0.711173	1.06 (0.92–1.22)	0.421225	0.98 (0.69–1.38)	0.8975	0.55 (0.09–3.30)	0.509	1.17 (1.07–1.27)	0.000523451	0.145478
4:13788219:G:A	rs7441080	RP11-341G5.1	1.20 (1.11–1.31)	1.668e-05	0.0805527	1.01 (0.94–1.09)	0.708775	0.485048	1.03 (0.95–1.12)	0.447159	0.90 (0.73–1.11)	0.318101	1.03 (0.57–1.88)	0.913	1.12 (1.00–1.25)	0.000541025	0.00868239
1:234451056:C:T	rs6663458	SLC35F3	0.68 (0.56–0.82)	4.82238e-05	0.820009	1.06 (0.74–1.52)	0.740616	NA	NA	NA	1.06 (0.74–1.52)	0.740616	NA	NA	0.75 (0.63–0.88)	0.00054721	0.0939234
8:116380073:T:C	rs79321019	TRPS1	0.77 (0.69–0.87)	1.80292e-05	0.977811	0.96 (0.87–1.06)	0.401701	0.777591	0.96 (0.86–1.06)	0.397515	1.03 (0.71–1.49)	0.8882	0.70 (0.25–1.96)	0.4927	0.87 (0.81–0.94)	0.000604511	0.235926
10:44488907:T:C	rs34925084	AL512640.1	1.54 (1.27–1.88)	1.59098e-05	0.393335	1.04 (0.88–1.23)	0.61076	0.804942	1.05 (0.88–1.25)	0.575674	0.98 (0.56–1.70)	0.9344	NA	NA	1.32 (1.04–1.67)	0.000622296	0.0303169
12:109120345:G:T	rs11114038	CORO1C	1.38 (1.20–1.60)	1.06722e-05	0.311923	0.95 (0.84–1.07)	0.397046	0.956539	0.95 (0.83–1.08)	0.399274	0.99 (0.66–1.48)	0.9704	0.87 (0.35–2.14)	0.7589	1.15 (0.93–1.42)	0.000645522	0.00453481
14:79392111:A:G	rs220104	NRXN3	1.19 (1.10–1.30)	4.2549e-05	0.617639	0.98 (0.91–1.06)	0.665804	0.0886746	0.96 (0.89–1.04)	0.328103	1.33 (1.01–1.77)	0.04536	0.92 (0.50–1.69)	0.791	1.15 (1.02–1.30)	0.000686534	0.00677869
6:38590014:G:A	rs56234955	BTBD9	1.75 (1.35–2.27)	2.23097e-05	0.643084	1.04 (0.86–1.25)	0.677918	0.770241	1.04 (0.86–1.25)	0.677918	NA	NA	NA	NA	1.45 (0.96–2.19)	0.000725977	0.00535618
16:52441658:G:A	rs12932297	RP11-142G1.2	1.28 (1.14–1.43)	3.25652e-05	0.779541	1.03 (0.94–1.13)	0.500326	0.164616	1.02 (0.93–1.11)	0.727137	1.23 (0.91–1.66)	0.174814	0.20 (0.02–1.75)	0.1474	1.18 (1.03–1.36)	0.000735443	0.0287455
11:57444132:A:C	rs188302935	ZDHHC5	2.09 (1.49–2.95)	2.42079e-05	0.420882	1.00 (0.80–1.27)	0.975694	0.598994	1.00 (0.80–1.27)	0.975694	NA	NA	NA	NA	1.52 (0.84–2.74)	0.000746464	0.00169937
1:171434331:T:G	rs10489247	snoU13	1.27 (1.15–1.41)	5.73029e-06	0.743831	0.94 (0.86–1.02)	0.125601	0.561324	0.95 (0.87–1.04)	0.25524	0.81 (0.61–1.07)	0.139145	0.91 (0.24–3.51)	0.8898	1.10 (0.93–1.31)	0.000755206	0.000526368
6:130105128:G:A	rs9321181	RP11-174C7.1	1.35 (1.18–1.54)	1.79687e-05	0.157548	0.94 (0.85–1.04)	0.219863	0.909339	0.94 (0.84–1.05)	0.252195	0.92 (0.64–1.33)	0.649024	NA	NA	1.17 (0.93–1.46)	0.000762699	0.0003223
6:38913177:A:G	rs522327	DNAH8/RP1-207H1.3	0.85 (0.78–0.92)	3.65122e-05	0.363068	0.98 (0.92–1.04)	0.499192	0.0531955	0.96 (0.89–1.02)	0.170033	1.22 (0.99–1.51)	0.0677736	1.49 (0.71–3.13)	0.293	0.93 (0.84–1.04)	0.000767009	0.00753719
6:12306767:C:T	rs73367528	SUMO2P12	1.26 (1.14–1.41)	1.91514e-05	0.200543	1.02 (0.94–1.10)	0.651015	0.537205	1.03 (0.95–1.13)	0.432351	0.89 (0.69–1.15)	0.362051	1.00 (0.38–2.63)	0.9915	1.14 (0.99–1.31)	0.000841318	0.0149661
8:94833532:C:T	rs113610760	RP3-388N13.3	1.47 (1.22–1.75)	3.18692e-05	0.434203	0.96 (0.83–1.12)	0.601872	0.95279	0.96 (0.83–1.12)	0.599567	NA	NA	1.00 (0.23–4.45)	0.9951	1.24 (0.92–1.66)	0.000861699	0.00695117
2:12045848:T:C	rs4669787	AC096559.1	0.84 (0.78–0.91)	1.33353e-05	0.37924	0.99 (0.93–1.05)	0.708295	0.654105	0.98 (0.92–1.04)	0.536154	1.08 (0.88–1.33)	0.44114	0.96 (0.49–1.89)	0.9095	0.91 (0.82–1.00)	0.000901868	0.0207024
1:17888308:G:C	rs71644057	ARHGEF10L	1.72 (1.34–2.21)	1.809e-05	0.65364	0.94 (0.74–1.18)	0.57225	0.533666	0.92 (0.73–1.17)	0.507947	NA	NA	1.43 (0.37–5.58)	0.6047	1.46 (1.03–2.05)	0.000922806	0.0130098
16:49738570:A:G	rs4238810	ZNF423	1.21 (1.11–1.32)	1.68311e-05	0.264427	1.00 (0.93–1.08)	0.929007	0.647969	1.01 (0.94–1.10)	0.757057	0.92 (0.74–1.14)	0.46082	1.17 (0.62–2.23)	0.627	1.11 (1.00–1.24)	0.000934176	0.0176148
12:4672857:G:C	rs7313515	DYRK4	1.21 (1.12–1.32)	5.36626e-06	0.707912	0.98 (0.91–1.05)	0.505636	0.422127	0.99 (0.92–1.06)	0.759635	0.83 (0.63–1.07)	0.1501	0.98 (0.46–2.10)	0.9638	1.09 (0.96–1.24)	0.000965585	0.00281638
2:112219398:C:T	rs71413344	MIR4435-1HG	1.54 (1.25–1.89)	4.68605e-05	0.143365	1.00 (0.85–1.20)	0.956207	0.419053	0.98 (0.82–1.18)	0.827196	1.23 (0.73–2.07)	0.4354	NA	NA	1.35 (1.02–1.80)	0.000981698	0.00710314
17:4922126:C:T	rs62072491	KIF1C	0.65 (0.54–0.79)	1.68172e-05	0.412215	0.99 (0.86–1.16)	0.938797	0.796436	1.00 (0.86–1.16)	0.983268	NA	NA	0.91 (0.44–1.85)	0.7884	0.74 (0.57–0.95)	0.0010045	0.0142232
8:38772686:A:G	rs115866551	PLEKHA2	1.69 (1.32–2.15)	2.46114e-05	0.640847	0.97 (0.78–1.21)	0.782946	0.938592	0.97 (0.78–1.21)	0.782946	NA	NA	NA	NA	1.41 (0.97–2.03)	0.00100514	0.00766309
3:3100787:T:C	rs163577	CNTN4-AS1	0.77 (0.68–0.87)	2.0309e-05	0.3003	1.01 (0.92–1.10)	0.881542	0.789379	1.01 (0.92–1.11)	0.822619	0.97 (0.72–1.30)	0.83516	NA	NA	0.86 (0.73–1.01)	0.00101594	0.005227
7:67818152:G:A	rs55770475	RP5-859M6.1	2.17 (1.50–3.15)	4.07039e-05	0.534824	1.07 (0.82–1.41)	0.617257	0.377233	1.07 (0.82–1.41)	0.617257	NA	NA	NA	NA	1.66 (0.96–2.87)	0.00103422	0.00885544
3:148562620:A:G	rs9873003	CPB1	1.23 (1.12–1.36)	8.93603e-06	0.805445	0.96 (0.89–1.04)	0.299482	0.434305	0.96 (0.89–1.04)	0.360279	0.98 (0.72–1.34)	0.9091	0.56 (0.25–1.28)	0.1686	1.10 (0.95–1.27)	0.00117329	0.00198965
1:106835050:G:A	rs147572096	RP5-947P14.1	2.21 (1.52–3.22)	3.70451e-05	0.809875	1.07 (0.84–1.35)	0.600963	0.283979	1.07 (0.84–1.35)	0.600963	NA	NA	NA	NA	1.67 (0.94–2.96)	0.00122477	0.00568367
5:11034323:A:C	rs4318746	CTNND2	1.32 (1.16–1.51)	3.93431e-05	0.227344	0.97 (0.83–1.13)	0.681852	0.0789645	1.01 (0.86–1.19)	0.867956	0.64 (0.39–1.04)	0.07254	NA	NA	1.14 (0.93–1.41)	0.00125607	0.00462077
13:27872143:G:A	rs1006089	AL159977.1	0.84 (0.77–0.91)	2.72163e-05	0.313766	1.03 (0.97–1.11)	0.341694	0.359764	1.04 (0.97–1.12)	0.28792	0.91 (0.71–1.18)	0.4759	1.45 (0.77–2.76)	0.2523	0.92 (0.82–1.04)	0.0012997	0.00245526
3:66895469:T:C	rs7428679	KBTBD8	0.81 (0.73–0.90)	4.29463e-05	0.732501	0.97 (0.88–1.07)	0.586532	0.849521	0.98 (0.88–1.09)	0.703629	0.95 (0.69–1.30)	0.7341	0.80 (0.39–1.64)	0.5475	0.89 (0.83–0.96)	0.00133172	0.174592
15:25189428:A:C	rs10162787	SNRPN	0.76 (0.66–0.87)	4.06682e-05	0.0571204	1.05 (0.96–1.15)	0.31882	0.711536	1.05 (0.96–1.16)	0.288293	0.91 (0.56–1.47)	0.6853	1.66 (0.34–8.18)	0.5362	0.82 (0.65–1.02)	0.00133591	0.000573525
13:65185104:T:C	rs150005395	LGMNP1	1.81 (1.37–2.40)	3.28059e-05	0.64262	0.97 (0.78–1.21)	0.785114	0.61826	0.97 (0.78–1.21)	0.785114	NA	NA	NA	NA	1.45 (0.89–2.37)	0.00135584	0.00262318
17:14751226:T:C	rs28451241	AC005863.2	0.82 (0.75–0.90)	3.60486e-05	0.815032	1.03 (0.95–1.11)	0.472202	0.333313	1.04 (0.96–1.12)	0.341578	0.94 (0.68–1.29)	0.6871	0.54 (0.22–1.38)	0.1993	0.88 (0.78–1.00)	0.00139114	0.0116011
12:52649269:C:T	rs10495311	KRT121P/KRT86	0.70 (0.60–0.82)	9.28944e-06	0.987411	1.08 (0.94–1.24)	0.289889	0.31932	1.05 (0.91–1.22)	0.518463	1.46 (0.93–2.29)	0.1043	0.62 (0.13–3.02)	0.5543	0.85 (0.67–1.09)	0.00145612	0.00238233
8:96254607:T:C	rs76338784	KB-1047C11.2	0.67 (0.55–0.80)	2.46657e-05	0.583888	1.01 (0.89–1.15)	0.838814	0.831757	1.01 (0.89–1.15)	0.838814	NA	NA	NA	NA	0.73 (0.55–0.98)	0.00145808	0.00467769
14:95684364:G:C	rs76502709	CLMN	1.37 (1.18–1.59)	3.973e-05	0.104194	0.99 (0.87–1.13)	0.938118	0.832081	1.00 (0.87–1.14)	0.971526	0.99 (0.59–1.68)	0.983	0.52 (0.06–4.26)	0.542	1.22 (0.99–1.51)	0.00148315	0.0115566
3:167283943:T:C	rs114826703	WDR49	1.87 (1.39–2.53)	4.28596e-05	0.841431	0.93 (0.73–1.20)	0.593946	0.273913	0.94 (0.73–1.20)	0.593946	NA	NA	NA	NA	1.43 (0.84–2.43)	0.00156533	0.00222611
3:31895295:G:A	rs56267279	OSBPL10	0.72 (0.61–0.84)	4.43303e-05	0.201948	1.03 (0.93–1.15)	0.517559	0.73772	1.03 (0.93–1.15)	0.536774	1.00 (0.65–1.56)	0.989862	2.14 (0.34–13.70)	0.4218	0.88 (0.70–1.11)	0.00159726	0.00275551
1:203480736:G:A	rs72743644	ATP2B4	1.98 (1.43–2.74)	4.19e-05	0.627686	1.08 (0.80–1.46)	0.608383	0.696707	1.09 (0.80–1.48)	0.5744	NA	NA	0.71 (0.08–6.18)	0.7528	1.43 (1.14–1.78)	0.00161094	0.0852716
13:35067506:A:G	rs141064742	RP11-16D22.2/LINC00457	1.91 (1.41–2.60)	3.47839e-05	0.496319	0.95 (0.77–1.18)	0.646183	0.287174	0.95 (0.77–1.18)	0.646183	NA	NA	NA	NA	1.50 (0.87–2.60)	0.00161363	0.000958694
15:58740588:C:T	rs8023503	LIPC/ALDH1A2/RP11-355N15.1	0.79 (0.70–0.88)	4.17221e-05	0.21022	1.09 (0.92–1.30)	0.306162	0.702999	1.18 (0.92–1.51)	0.188086	1.02 (0.79–1.32)	0.894603	1.02 (0.48–2.14)	0.9656	0.90 (0.75–1.07)	0.00164574	0.0201352
12:5158181:C:T	rs11063481	RP11-319E16.1	1.23 (1.12–1.36)	3.21472e-05	0.750496	1.03 (0.95–1.11)	0.50745	0.422916	1.02 (0.94–1.11)	0.612665	1.20 (0.86–1.69)	0.2889	0.67 (0.27–1.64)	0.3775	1.11 (1.04–1.18)	0.00165858	0.0959555
6:40822362:C:T	rs11967430	RP11-570K4.1	1.56 (1.27–1.92)	2.20857e-05	0.891037	0.95 (0.83–1.10)	0.509334	0.737261	0.95 (0.82–1.10)	0.468844	1.04 (0.61–1.79)	0.8787	NA	NA	1.25 (0.91–1.72)	0.00175768	0.00168865
17:48331044:G:A	rs11653170	TMEM92	1.19 (1.09–1.29)	4.46938e-05	0.588174	0.99 (0.92–1.06)	0.72496	0.577494	0.98 (0.91–1.05)	0.550581	1.09 (0.83–1.44)	0.542	1.25 (0.67–2.32)	0.4824	1.12 (1.01–1.25)	0.00186833	0.0241048
3:169179876:C:T	rs1918975	MECOM/RP11-641D5.2	0.84 (0.77–0.91)	4.50284e-05	0.482056	0.99 (0.93–1.05)	0.759051	0.699975	0.99 (0.93–1.06)	0.770211	1.03 (0.80–1.32)	0.831098	0.76 (0.40–1.46)	0.4107	0.90 (0.81–0.99)	0.00210792	0.0472442
11:1262907:T:C	rs2037089	MUC5B	1.21 (1.11–1.33)	1.96239e-05	0.789425	0.95 (0.88–1.03)	0.218761	0.439444	0.96 (0.89–1.04)	0.363162	0.87 (0.69–1.10)	0.257287	NA	NA	1.08 (0.95–1.24)	0.00232382	0.00304494
6:109031005:G:C	rs507492	FOXO3	1.33 (1.16–1.52)	3.78131e-05	0.853367	0.98 (0.84–1.15)	0.830934	0.165314	0.93 (0.78–1.11)	0.439247	1.31 (0.91–1.89)	0.1523	0.58 (0.20–1.69)	0.3173	1.17 (1.06–1.30)	0.00264322	0.0542355
8:1094105:G:T	rs10046782	CTD-2281E23.2	1.18 (1.09–1.28)	4.65041e-05	0.584414	0.97 (0.91–1.03)	0.276285	0.379805	0.96 (0.90–1.03)	0.248269	1.03 (0.83–1.29)	0.769466	0.43 (0.12–1.53)	0.192	1.10 (0.98–1.24)	0.00275464	0.00413175
19:15702254:T:A	rs642979	AD000091.3	0.84 (0.78–0.91)	3.86878e-05	0.904838	1.01 (0.95–1.07)	0.786796	0.559029	1.01 (0.95–1.08)	0.741075	1.03 (0.78–1.37)	0.8267	0.70 (0.36–1.36)	0.2989	0.90 (0.81–0.99)	0.00315187	0.0366828
7:47240922:C:T	rs59754745	AC004870.3	1.26 (1.13–1.41)	3.83388e-05	0.411297	0.97 (0.89–1.06)	0.56355	0.622192	0.98 (0.89–1.07)	0.650704	0.96 (0.64–1.42)	0.8276	0.59 (0.22–1.63)	0.3101	1.14 (0.98–1.33)	0.00344393	0.0109996
9:78865740:G:A	rs10781352	PCSK5	1.19 (1.10–1.30)	4.08804e-05	0.699872	0.98 (0.92–1.05)	0.604833	0.937174	0.99 (0.92–1.06)	0.668472	0.96 (0.72–1.28)	0.7854	0.88 (0.46–1.69)	0.7082	1.09 (0.98–1.22)	0.00373115	0.0211154
2:198955708:C:A	rs4850819	PLCL1	0.84 (0.77–0.91)	4.5464e-05	0.514279	0.99 (0.92–1.06)	0.723465	0.624729	0.98 (0.90–1.05)	0.531404	1.06 (0.85–1.33)	0.616674	1.24 (0.65–2.38)	0.5151	0.92 (0.87–0.97)	0.00376166	0.0592511
13:92513653:G:A	rs9523437	GPC5	1.18 (1.09–1.28)	4.70838e-05	0.75859	0.97 (0.91–1.04)	0.412699	0.593021	0.97 (0.91–1.04)	0.361992	1.08 (0.83–1.41)	0.5675	0.78 (0.41–1.49)	0.4551	1.11 (0.99–1.24)	0.0038498	0.0137558
1:109783261:T:C	rs11102964	SARS	1.21 (1.11–1.33)	3.48151e-05	0.693585	1.01 (0.94–1.09)	0.817564	0.608584	1.02 (0.94–1.11)	0.593031	0.93 (0.74–1.17)	0.544788	0.81 (0.42–1.57)	0.5301	1.09 (1.03–1.15)	0.00441881	0.0552792
6:152606237:G:A	rs4870092	SYNE1	1.22 (1.11–1.35)	4.31948e-05	0.684788	0.96 (0.88–1.06)	0.452282	0.690206	0.98 (0.89–1.08)	0.668776	0.85 (0.63–1.15)	0.2957	0.95 (0.49–1.80)	0.8633	1.10 (0.96–1.25)	0.00443949	0.0195762
7:63695090:C:T	rs28605249	ZNF679	1.20 (1.10–1.30)	3.31684e-05	0.791258	0.96 (0.90–1.03)	0.233702	0.701889	0.97 (0.90–1.04)	0.337312	0.87 (0.64–1.18)	0.3687	0.80 (0.41–1.58)	0.5283	1.09 (0.97–1.23)	0.00446292	0.00717304
14:56556697:G:A	rs1480654	AL163952.2	0.79 (0.70–0.88)	4.15156e-05	0.851644	1.00 (0.90–1.11)	0.988685	0.355074	0.99 (0.89–1.10)	0.841158	1.27 (0.85–1.91)	0.2414	0.75 (0.37–1.51)	0.4173	0.90 (0.83–0.97)	0.00627395	0.0578017
†The variant identifier corresponds to chromosomal position (hg19) followed by non-tested allele and tested allele. Abbreviations: 95% CI: 95% confidence interval; EUR: Europeans; PHI: Filipinos; HIS: Hispanics/Latinos; OR: Odds ratio; NA: Not available; P: P-value.

## Sheet: S5
Table S5. Gene-set enrichment results of GWAS catalog reported gene.
GeneSet	N_genes	N_overlap	P-value	Adjusted p-value	Genes
Chronotype	556	24	5.71e-12	1.04e-08	SESN3, FAM76B, ETNK1, DACH1, GPC5, LRFN5, ZNF423, TOX3, METTL4, ZNF521, NOL4, LMAN1, CNTNAP5, ARHGAP15, DCLK3, ROBO2, P2RY1, RGS7BP, BTBD9, KHDRBS2, DGKB, DUSP26, TRPS1, ZFAT
Diastolic blood pressure	650	22	4.2e-09	3.81e-06	SESN3, FAM76B, CEP164, DIP2B, DACH1, ZNF423, SETBP1, NEDD4L, URI1, TSN, CNTNAP5, ARHGAP15, ACVR2A, HOXD-AS2, MIR5702, PIGU, CNTN6, SV2C, RFX6, VGLL2, DGKB, GPR20
Restless legs syndrome	41	7	2.03e-08	1.23e-05	DACH1, MEIS2, TOX3, SETBP1, CRBN, ASTE1, BTBD9
Waist-to-hip ratio adjusted for BMI (age >50)	232	12	1.88e-07	8.55e-05	MIR4720, PIGU, NCOA6, TP53INP2, HMGB3P1, GGT7, ACSS2, GSS, MYH7B, MIR499A, TRPC4AP, EYA2
Response to SSRI (symptom remission)	14	4	2.77e-06	0.001	GALNT9, ARHGAP15, ZFAT, ZFAT-AS1
Response to statin therapy	67	6	1.06e-05	0.00291	CELSR2, CLMN, CNTNAP5, ACVR2A, CNTN6, ZNF679
Waist-to-hip ratio adjusted for BMI	403	13	1.12e-05	0.00291	LUZP2, SHISA6, PIGU, NCOA6, TP53INP2, HMGB3P1, GGT7, ACSS2, GSS, MYH7B, MIR499A, TRPC4AP, EYA2
Cardiovascular disease risk factors	21	4	1.59e-05	0.0036	CELSR2, LIPC, BCHE, MEPE
Waist-to-hip ratio adjusted for BMI x sex x age interaction (4df test)	392	12	4.06e-05	0.00711	MIR4720, PIGU, NCOA6, TP53INP2, HMGB3P1, GGT7, ACSS2, GSS, MYH7B, MIR499A, TRPC4AP, EYA2
Fast beta electroencephalogram	10	3	4.62e-05	0.00711	BCHE, SERPINI2, WDR49
Adverse response to lamotrigine and phenytoin	10	3	4.62e-05	0.00711	NELL1, DACH1, ZNF521
Disease progression in age-related macular degeneration	87	6	4.74e-05	0.00711	LINC00900, METTL4, TSN, CNTNAP5, CNTN6, SV2C
Estimated glomerular filtration rate	534	14	5.09e-05	0.00711	PRRC2C, PARD3, ATF1, DACH1, MAF, SETBP1, ACVR2A, MIR5702, PIGU, TP53INP2, ACSS2, GSS, MYH7B, PHTF2
Serum total protein level	55	5	5.49e-05	0.00711	LINC01094, BMP2K, RFX6, VGLL2, PAG1
Visceral adipose tissue/subcutaneous adipose tissue ratio	57	5	6.52e-05	0.0079	LUZP2, OPCML, EYA2, CNTN6, ZFAT
Morning person	202	8	0.00014	0.0159	SLC45A1, TOX3, NOL4, ARHGAP15, DCLK3, ROBO2, DUSP26, TRPS1
Immune reponse to smallpox (secreted IL-2)	15	3	0.000171	0.0172	SLC52A1, P2RY1, FRMD1
End-stage kidney disease	15	3	0.000171	0.0172	LUZP2, PELI2, NDST3
Coronary artery disease	460	12	0.000183	0.0175	LDLRAD2, CELSR2, ATP1B1, LINC00841, NELL1, LOXL1-AS1, ARHGAP15, NCOA6, GGT7, ZNF335, EDN1, CDKN2B
Common carotid intima-media thickness in HIV infection	16	3	0.000209	0.0189	SESN3, LINC01094, BMP2K
Response to methotrexate in juvenile idiopathic arthritis	42	4	0.000263	0.0227	SPIC, NUAK1, CMKLR1, CORO1C
Spherical equivalent or myopia (age of diagnosis)	175	7	0.000344	0.0284	LINC00333, GPC5, LRFN5, MAF, SHISA6, PABPC1P2, USP25
Attention function in attention deficit hyperactive disorder	20	3	0.000416	0.0328	NELL1, NUAK1, BTBD9
Alzheimer's disease (cognitive decline)	48	4	0.000441	0.0334	PRRC2C, ARHGAP20, CLMN, LIPC
Paclitaxel disposition in epithelial ovarian cancer	49	4	0.000478	0.0336	MAF, TSN, CNTNAP5, BCHE
Schizophrenia	827	16	0.000491	0.0336	SLC45A1, PARD3, NELL1, LUZP2, ZDHHC5, CACNA1C-IT3, LIPC, PAPD5, SLC52A1, NOL4, CNTNAP5, ZNF860, DCLK3, CCDC39, NDST3, TLE1
Heel bone mineral density	834	16	0.000537	0.0336	CELSR2, TMEM135, ZNF423, COTL1, TMEM92, SETBP1, MIR4757, ARHGAP15, TRPC4AP, EYA2, MEPE, ARHGAP18, DGKB, TRPS1, TNFRSF11B, ZFAT
Adverse response to radiation therapy	5	2	0.000537	0.0336	PCDH18, TAC1
Cold medicine-related Stevens-Johnson syndrome/toxic epidermal necrolysis (SJS/TEN) with severe ocular complications	5	2	0.000537	0.0336	ZNF423, CNEP1R1
Response to fenofibrate (HDL cholesterol levels)	23	3	0.000635	0.0372	STK33, DACH1, MAF
Non-melanoma skin cancer	23	3	0.000635	0.0372	RCC2, PARD3, CDKN2B
Response to ketamine in bipolar disorder or major depression (dissociation effects)	6	2	0.000802	0.0449	LINC00923, ROBO2
Response to antipsychotic treatment	25	3	0.000816	0.0449	CLMN, MEIS2, CNTNAP5
Abbreviations: N_genes: Number of genes in a gene set; N_overlap: Number of input genes overlapping with the gene set.

## Sheet: S6
Table S6. Genetic correlation among asthma exacerbations and other GWAS traits.
GWAS trait	Genetic correlation (rg)	P-value
Wheeze or whistling in the chest in last year	0.471	0.0101
Diagnoses - main ICD10: M17 Gonarthrosis [arthrosis of knee]	0.497	0.0233
Mothers age at death	-0.429	0.0346
Non-cancer illness code_ self-reported: emphysema/chronic bronchitis	0.5463	0.0389
Arm fat percentage (right)	0.1921	0.0393
Blood clot_DVT_bronchitis_emphysema_asthma_rhinitis_eczema_allergy diagnosed by doctor: Asthma	0.3232	0.0399
Non-cancer illness code_self-reported: asthma	0.3211	0.0403
Leg fat percentage (left)	0.209	0.0432
Leg fat percentage (right)	0.2034	0.044
Number of incorrect matches in round	0.3023	0.0446
Diagnoses - main ICD10: R14 Flatulence and related conditions	-0.9191	0.0447
Financial situation satisfaction	0.4713	0.0449
Arm fat percentage (left)	0.1822	0.046
Blood clot_DVT_bronchitis_emphysema_asthma_rhinitis_eczema_allergy diagnosed by doctor: Emphysema/chronic bronchitis	0.4572	0.0466
Body mass index	0.1881	0.0476
Nap during day	-0.2615	0.0482

## Sheet: S7
Table S7. Sensitivity analysis for rs12091010 and rs943126.
ID†	Analysis type	Sample size (EUR/LAT/AS/AFR)	Multi-ethnic meta-analysis
			OR (95% CI)	P	Cochran's Q P
1:101210560:C:T	Main GWAS	9,392 (4,989/2,181/1,250/972)	0.82 (0.75–0.90)	9.05244e-06	0.482787
	Sensitivity: Asthma severity	5,387 (2,246/2,171/NA/970)	0.83 (0.76-0.91)	0.000122895	0.365772
	Sensitivity: BMI categories	6,389 (2,223/2,112/1,104/950)	0.82 (0.75-0.91)	6.22e-05	0.428095
	Sensitivity: Obesity		0.83 (0.76-0.91)	5.7388e-05	0.425727
	Sensitivity: Asthma severity and BMI categories	4,349 (1,299/2,102/NA/948)	0.84 (0.76-0.93)	0.0007758	0.213
	Sensitivity: Asthma severity and obesity		0.84 (0.76-0.93)	0.00057294	0.263892
10:91376299:T:C	Main GWAS	4,989/2,181/1,250/972	0.85 (0.78–0.92)	3.10149e-05	0.0801115
	Sensitivity: Asthma severity	5,387 (2,246/2,171/NA/970)	0.86 (0.78-0.94)	0.000849069	0.863906
	Sensitivity: BMI categories	6,389 (2,223/2,112/1,104/950)	0.87 (0.80-0.95)	0.00134202	0.271903
	Sensitivity: Obesity		0.85 (0.78-0.93)	0.000245623	0.336626
	Sensitivity: Asthma severity and BMI categories	4,349 (1,299/2,102/NA/948)	0.86 (0.78-0.95)	0.00313275	0.690706
	Sensitivity: Asthma severity and obesity		0.86 (0.78-0.95)	0.00186503	0.81832
†The variant identifier corresponds to chromosomal position (hg19) followed by non-tested allele and tested allele. Abbreviations: 95% CI: 95% confidence interval; val; AFR: African-Americans; AS: Singaporean Chinese; BMI: Body mass index; EUR: Europeans; GWAS: Genome-wide association study; HIS: Hispanics/Latinos; OR: Odds ratio; NA: Not available/applicable; P: P-value.

## Sheet: S8
Table S8. Sensitivity analysis for asthma exacerbations across age groups.
	Children			Adults
rsID	OR (95% CI)	P	Cochran's Q P	OR (95% CI)	P	Cochran's Q P
rs12091010	0.82 (0.70-0.96)	0.015	0.757	0.87 (0.80-0.96)	0.00341	0.563
rs943126	0.84 (0.74-0.97)	0.013	0.915	0.94 (0.88-1.01)	0.107	0.253
Abbreviations: CI: Confidence Interval; OR: Odds ratio.

## Sheet: S9
Table S9. Association results for rs12091010 and rs943126 with asthma in publicy available summary statistics.
rsID	MGI freeze2		UKBiobank ICD PheWeb			UKBiobank TOPMed-imputed PheWeb
	Sample size (cases/controls)	P	Sample size (cases/controls)	Beta (SE)	P	Sample size (cases/controls)	Beta (SE)	P
rs12091010	6079/32282	0.34	26332/375505	0.015 (0.012)	0.21	26167/373887	0.013 (0.012)	0.26
rs943126		0.71		0.0087 (0.010)	0.4		0.0087 (0.011)	0.41
Results are displayed as available in the original resources. Abbreviations: BE: Beta-coefficient; ICD: International Classification of Diseases; MGI: Michigan Genomics Initiative; P: P-value; SE: Standard error; TOPMed: Trans-Omics for Precision Medicine; UKBiobank: United Kingdom Biobank.

## Sheet: S10
Table S10. Results from the meQTL analysis in whole blood in the GALA II and SAGE studies for the genome-wide significant hit in the discovery and the two SNPs that were replicated.
				Mexican Americans				Puerto Ricans				African Americans			Meta-analysis
SNP-CpG pair	Position (hg19)	Closest genes	Tested allele	Coef	SE	P	Cochran's Q P	Coef	SE	P	Cochran's Q P	Coef	SE	P	Coef	SE	P	Cochran's Q P	Storey q
rs943126-cg26800131	91574784	KIF20B	C	-0.214771	0.114098	0.000298622	0.0365436	-0.0716304	0.0395153	0.0698742	0.506097	-0.0725839	0.0424262	0.0886558	-0.183096	0.100478	1.84941e-06	0.0044538	0.000994983
rs943126-cg14920044	91296311	SLC16A12	C	0.0908289	0.054847	0.0977134	0.202672	0.24407	0.0567132	1.68055e-05	0.247206	0.115562	0.0577743	0.0468202	0.149215	0.0325658	4.60642e-06	0.124127	0.00123913
rs943126-cg20654695	91444521	KIF20B/PANK1	C	-0.103541	0.0808813	0.211792	NA	-0.0621158	0.036427	0.090357	NA	-0.146881	0.0336588	2.04252e-05	-0.104123	0.0235671	9.95513e-06	0.198351	0.00178529
rs943126-cg25770176	91405685	PANK1	C	-0.0865332	0.0271334	0.00142676	0.374407	-0.00319643	0.0917154	0.27764	0.032777	-0.0739579	0.0246135	0.00299608	-0.0710524	0.0165959	1.8578e-05	0.149231	0.00249874
rs12091010-cg05612904	101491636	DPH5	T	-0.0716304	0.0395153	0.0698742	0.506097	-0.214771	0.114098	0.000298622	0.0365436	-0.0888464	0.0399232	0.0271634	-0.103826	0.0245287	2.30749e-05	0.0951611	0.0120163
rs943126-cg00475140	91404454	PANK1	C	-0.213717	0.0668559	0.00139018	0.503409	-0.125542	0.0774708	0.105122	0.158764	-0.192743	0.0892069	0.0319074	-0.180138	0.0440222	4.27708e-05	0.524516	0.00460214
rs943126-cg15620114	91296457	SLC16A12	C	0.085424	0.0764645	0.263921	0.691151	0.26637	0.0922217	0.00387249	0.596676	0.203067	0.0755053	0.00775851	0.175746	0.0464229	0.000153242	0.569648	0.0132175
rs943126-cg04957662	91411382	KIF20B/PANK1	C	-0.339669	0.785716	0.669084	NA	-1.15522	0.294022	0.000133076	NA	-0.771226	0.255668	0.00289071	-1.02156	0.271909	0.000171975	0.314484	0.0132175
P-values for the CpG-SNP pairs that exceeded the multiple testing correction (Storey <0.05) are shown in bold. p-values for the CpG-SNP pairs show significant and consistent effects with the in silico results described in Table S8 are shown underlined. Abbreviations: Coef: Coefficient of the regression; NA: Not available (CpG site was not profiled with the 450K array); P: P-value; SE: Standard er…

[truncated: 6 more sheets: S11, S12, S13, S14, S15, S16]
